# Supplementary material for: Impact of economic globalisation on value-added agriculture, globally
Source: PLoS One. 2023 Jul 21;18(7):e0289128. doi: 10.1371/journal.pone.0289128 (PMC10361532; doi:10.1371/journal.pone.0289128)
Supplement: S1 Appendix — (XLSX) [file pone.0289128.s001.xlsx]

## Sheet: Sheet1
Country	IncomeLevel	Year	AVA	FC	EA	ARME	ARMI	Trade	ER	FDI
Burkina Faso	Low Income	2000	24.914	9.16838	80.43	58.0196	0.614683	35.1229	710.208	0.778458
Burkina Faso	Low Income	2001	26.9204	0.371333	78.35	55.6264	0.627917	31.6582	732.398	0.196437
Burkina Faso	Low Income	2002	26.3724	0.42766	76.11	61.4661	0.699339	31.3125	693.713	0.414816
Burkina Faso	Low Income	2003	25.961	10.3914	73.46	72.4527	0.691059	30.3682	579.897	0.614299
Burkina Faso	Low Income	2004	23.3814	12.5407	70.72	75.4446	0.679474	35.4809	527.338	0.26319
Burkina Faso	Low Income	2005	26.7709	15.2437	67.52	74.716	0.644397	34.1722	527.258	0.848146
Burkina Faso	Low Income	2006	25.229	13.4043	64.09	64.5309	0.69165	35.1065	522.426	1.28065
Burkina Faso	Low Income	2007	21.8395	10.101	60.53	54.3458	0.738904	33.7797	478.634	0.284718
Burkina Faso	Low Income	2008	27.3143	9.5345	56.66	33.4509	0.640199	35.3853	446	0.35117
Burkina Faso	Low Income	2009	23.2048	9.45193	52.7	25.5723	0.57155	40.296	470.293	0.599469
Burkina Faso	Low Income	2010	24.1434	9.4285	48.22	16.6146	0.675742	49.0732	494.794	0.384492
Burkina Faso	Low Income	2011	23.0436	10.7025	43.72	11.2206	0.580323	57.4973	471.249	1.19074
Burkina Faso	Low Income	2012	23.756	13.567	39.2	13.2682	0.493221	61.2386	510.556	2.62146
Burkina Faso	Low Income	2013	23.6411	15.4608	34.73	18.8383	0.442726	64.0359	493.9	3.64767
Burkina Faso	Low Income	2014	23.6938	15.8808	30.38	17.849	0.485145	58.8236	493.757	2.56255
Burkina Faso	Low Income	2015	22.6465	16.2874	29.75	13.5185	0.44274	59.0892	591.212	1.95993
Burkina Faso	Low Income	2016	21.7147	21.7735	28.93	16.9946	0.518678	57.8932	592.606	3.0438
Burkina Faso	Low Income	2017	20.5856	18.1741	28.02	12.6878	0.497377	59.2688	580.657	0.018237
Burkina Faso	Low Income	2018	20.9975	17.5721	27.08	9.82395	0.455925	60.5956	555.446	1.6892
Burkina Faso	Low Income	2019	18.3761	9.51013	26.21	10.8698	0.479741	58.6642	585.911	1.00735
Burkina Faso	Low Income	2020	18.3981	17.1811	25.34	6.03079	0.47614	56.7327	575.586	-0.550798
Burkina Faso	Low Income	2021	17.4607	24.8522	24.47	9.00846	0.503186	54.8013	554.531	0.695993
Burundi	Low Income	2000	44.107	3.64583	91.76	7.14258	2.40381	22.5537	720.673	1.34215
Burundi	Low Income	2001	43.8431	3.58974	91.48	0.71578	2.5319	20.964	830.353	-0.00130486
Burundi	Low Income	2002	43.3336	1.34381	91.17	1.3279	2.45572	21.6738	930.749	0
Burundi	Low Income	2003	42.8413	0.30404	90.93	0.320238	1.3068	27.3763	1082.62	0
Burundi	Low Income	2004	41.9026	1.11168	90.62	0.554081	1.1442	31.5761	1100.9	0.00488286
Burundi	Low Income	2005	40.8481	3.54603	90.3	2.20043	1.35434	35.1	1081.58	0.0523404
Burundi	Low Income	2006	40.6377	3.20447	89.92	2.34709	1.04723	42.4	1028.68	0.00248111
Burundi	Low Income	2007	34.9342	1.82166	89.53	4.20836	0.901299	38.8	1081.87	0.0368858
Burundi	Low Income	2008	38.0048	2.06772	89.11	3.27925	1.5859	47.2	1185.69	0.237816
Burundi	Low Income	2009	36.7214	1.86498	88.68	3.58522	1.36458	35.8	1230.18	0.0195573
Burundi	Low Income	2010	38.4305	3.62737	88.22	4.35704	1.44291	39.5	1230.75	0.0384119
Burundi	Low Income	2011	36.7046	5.635	87.75	3.39135	0.747018	43	1261.07	0.150057
Burundi	Low Income	2012	35.42	5.7956	87.24	2.36298	0.943121	43.7054	1442.51	0.025925
Burundi	Low Income	2013	38.3674	9.30146	86.71	0.906212	1.02301	46.6041	1555.09	4.76125
Burundi	Low Income	2014	34.9582	10.8151	86.19	0.317841	0.698907	42.995	1546.69	3.0212
Burundi	Low Income	2015	30.6847	8.33625	86.29	2.51134	1.32053	22.8383	1571.9	1.59867
Burundi	Low Income	2016	31.5443	14.4163	86.28	0.774417	1.72786	23.0437	1654.63	0.0020998
Burundi	Low Income	2017	28.5466	17.7516	86.31	0.267791	1.81184	22.2403	1729.06	0.011668
Burundi	Low Income	2018	29.0119	23.7809	86.25	0.0587895	1.7149	26.5997	1782.88	0.0369813
Burundi	Low Income	2019	28.8444	20.187	86.21	0.275605	1.74836	29.0262	1845.62	0.040557
Burundi	Low Income	2020	28.6249	20.187	86.17	0.73373	1.60659	26.7733	1915.05	0.319811
Burundi	Low Income	2021	28.6602	20.187	86.13	1.45549	1.64104	28.8187	1975.95	0.284121
Gambia, The	Low Income	2000	24.5323	2.85714	35.37	1.32388	0.698167	56.3598	12.7876	5.55871
Gambia, The	Low Income	2001	25.4256	2.66667	34.79	3.58261	1.61823	46.9293	15.6872	5.16141
Gambia, The	Low Income	2002	24.1249	6.035	34.77	1.4139	2.32362	59.643	19.9178	7.40649
Gambia, The	Low Income	2003	26.7483	9.40333	34.14	10.8818	2.24885	68.8588	28.5305	3.7518
Gambia, The	Low Income	2004	31.5026	8.09032	33.48	1.65223	1.94012	49.9343	30.0301	5.77257
Gambia, The	Low Income	2005	32.0906	9.75692	33.39	1.65089	1.43727	50.0187	28.5754	5.22041
Gambia, The	Low Income	2006	25.6002	10.8259	33.19	2.72799	2.17338	50.3745	28.0657	7.79879
Gambia, The	Low Income	2007	23.5662	8.9769	32.76	3.63949	1.98015	44.2938	24.8734	6.10257
Gambia, The	Low Income	2008	29.7757	4.26075	32.14	1.68235	2.26234	39.0891	22.1924	4.53285
Gambia, The	Low Income	2009	31.7342	6.34346	31.49	0.195135	1.38014	41.7774	26.6444	2.72024
Gambia, The	Low Income	2010	35.1932	7.3	30.89	0.114525	1.66252	41.0125	28.012	2.4066
Gambia, The	Low Income	2011	27.2024	10.2756	31.11	2.37509	0.759609	42.6397	29.4615	2.55922
Gambia, The	Low Income	2012	27.3936	2.641	30.54	6.62737	1.13008	47.7007	32.0771	2.91048
Gambia, The	Low Income	2013	26.2221	0.413136	30.11	0.800657	0.844851	45.4619	35.9576	4.968
Gambia, The	Low Income	2014	22.4588	0.4655	29.92	46.4517	1.04814	58.2579	41.733	1.87189
Gambia, The	Low Income	2015	22.2089	0.540932	29.39	17.0304	0.982449	52.9375	42.5062	5.22256
Gambia, The	Low Income	2016	21.8614	0.681114	28.99	12.0541	1.02991	46.0214	43.3725	4.7037
Gambia, The	Low Income	2017	21.0019	0.391386	28.41	15.0308	0.592311	53.3191	46.6089	4.27524
Gambia, The	Low Income	2018	19.8716	8.03716	27.71	0.246749	0.579209	63.1091	48.1518	4.89654
Gambia, The	Low Income	2019	20.004	4.21961	27.03	35.4889	0.706702	53.2697	50.0625	3.91944
Gambia, The	Low Income	2020	21.244	0.780136	26.35	0.524684	0.48683	47.5004	51.5017	10.4613
Gambia, The	Low Income	2021	22.4187	-2.65934	25.67	0.214007	0.540146	42.0928	51.4844	12.3538
Madagascar	Low Income	2000	30.8787	3.14172	77	3.02376	0.340662	42.7771	1353.5	1.79192
Madagascar	Low Income	2001	29.8513	3.06814	77.45	3.9144	0.651693	41.0351	1317.7	1.71117
Madagascar	Low Income	2002	34.1425	2.10334	78.06	3.88984	0.170654	50.1817	1366.39	0.273965
Madagascar	Low Income	2003	32.0298	2.35962	77.98	3.60041	0.424268	34.0306	1238.33	0.202026
Madagascar	Low Income	2004	31.4205	2.26352	80.27	3.15518	0.738845	48.7754	1868.86	1.04469
Madagascar	Low Income	2005	30.7627	5.56737	81.96	6.87857	0.364406	59.1301	2003.03	1.45801
Madagascar	Low Income	2006	30.1823	2.52645	80.43	4.37006	0.98599	62.1028	2142.3	4.60749
Madagascar	Low Income	2007	28.067	3.21096	78.75	3.41749	1.03197	66.7027	1873.88	9.26012
Madagascar	Low Income	2008	27.0526	4.27351	76.88	2.84381	0.624411	74.3574	1708.37	10.5779
Madagascar	Low Income	2009	30.4651	2.60522	75.29	5.18348	0.619822	62.4117	1956.21	13.4485
Madagascar	Low Income	2010	29.0781	2.97729	73.37	3.1668	0.965039	57.8749	2089.95	9.13867
Madagascar	Low Income	2011	29.0502	4.20367	71.24	1.96967	1.09047	56.4831	2025.12	7.05979
Madagascar	Low Income	2012	28.0006	7.03834	68.87	2.32712	2.08104	52.6517	2194.97	7.03681
Madagascar	Low Income	2013	26.493	4.79992	67.98	2.43633	2.65993	56.3676	2206.91	4.55465
Madagascar	Low Income	2014	25.8454	8.73448	67.2	2.25916	2.95183	61.9694	2414.81	2.97751
Madagascar	Low Income	2015	25.7434	7.53102	66.49	2.22943	3.46295	61.2204	2933.51	2.89728
Madagascar	Low Income	2016	25.1335	5.98892	65.79	2.15859	3.39274	60.8347	3176.54	4.56461
Madagascar	Low Income	2017	24.5501	12.9952	65.25	2.23906	2.96231	65.3434	3116.11	3.52797
Madagascar	Low Income	2018	23.9734	12.6009	64.68	1.98242	2.86423	67.8415	3334.75	4.44793
Madagascar	Low Income	2019	22.9563	11.9454	64.12	2.25874	3.09062	62.6013	3618.32	3.3628
Madagascar	Low Income	2020	24.6929	10.5804	63.56	2.89133	3.01837	49.0107	3787.75	2.74657
Madagascar	Low Income	2021	26.4296	9.2153	63	1.73768	2.47915	50.4157	3829.98	2.07408
Mali	Low Income	2000	32.9019	8.91831	72.64	36.0703	0.860238	55.4226	710.208	2.03721
Mali	Low Income	2001	32.8136	9.33333	71.83	13.8804	0.656527	60.2008	732.398	6.0259
Mali	Low Income	2002	32.7142	18.4148	71.55	18.1152	0.644035	57.8293	693.713	-0.316549
Mali	Low Income	2003	29.8766	12.8627	70.99	34.8216	0.695385	58.6281	579.897	1.53833
Mali	Low Income	2004	30.0155	16.3408	70.8	35.9355	0.5565	55.3116	527.338	1.55829
Mali	Low Income	2005	32.3785	14.9248	70.38	24.4722	0.500011	54.1253	527.258	2.56553
Mali	Low Income	2006	29.7905	17.8397	69.97	16.6914	0.414812	60.9767	522.426	2.14782
Mali	Low Income	2007	31.3529	13.5264	69.72	13.8318	0.527405	56.6497	478.634	2.52974
Mali	Low Income	2008	32.9703	18.2073	69.39	10.6359	0.434807	63.476	446	2.71905
Mali	Low Income	2009	31.7357	17.6464	68.99	9.69127	0.444098	50.5192	470.293	6.34494
Mali	Low Income	2010	33.0168	18.5079	68.58	8.74666	0.453389	57.9853	494.794	3.47953
Mali	Low Income	2011	34.5586	9.02945	68.09	9.37879	0.466112	53.9136	471.249	4.28527
Mali	Low Income	2012	38.1141	8.62617	67.96	15.775	0.472726	59.1206	510.556	3.19757
Mali	Low Income	2013	36.7528	14.5891	67.7	14.3398	0.468349	64.8177	493.9	2.32537
Mali	Low Income	2014	37.4568	21.0422	66.7	12.9046	0.463971	60.6387	493.757	1.00394
Mali	Low Income	2015	37.7233	27.4953	62.27	11.4694	0.459594	63.6396	591.212	2.10248
Mali	Low Income	2016	37.4037	33.9484	64.9	10.0342	0.455217	63.7633	592.606	2.54153
Mali	Low Income	2017	37.4324	24.7523	63.13	7.85776	0.461125	58.0684	580.657	3.64934
Mali	Low Income	2018	37.6124	24.7523	63	13.3171	0.491533	60.1448	555.446	2.73739
Mali	Low Income	2019	37.3078	24.7435	62.44	11.9514	0.486899	63.6587	585.911	4.97152
Mali	Low Income	2020	36.188	37.2368	61.88	10.5856	0.482266	66.9906	575.586	3.0738
Mali	Low Income	2021	35.6904	49.7301	61.32	9.21979	0.477632	69.8036	554.531	3.44648
Mozambique	Low Income	2000	19.0952	3.66667	82.22	11.335	1.29429	46.1032	15.2272	2.46267
Mozambique	Low Income	2001	18.2485	6.225	81.52	4.14763	0.669292	48.575	20.7036	4.73154
Mozambique	Low Income	2002	22.8	5.97753	80.95	4.29532	0.819955	70.6715	23.678	6.11683
Mozambique	Low Income	2003	22.7056	0.736222	80.47	5.15649	1.10726	67.4526	23.7823	5.34154
Mozambique	Low Income	2004	22.3842	2.25978	79.98	4.35729	1.20055	68.6467	22.5813	6.23124
Mozambique	Low Income	2005	22.7674	1.4274	79.51	5.10427	0.972724	68.6027	23.061	1.43307
Mozambique	Low Income	2006	23.9025	4.64306	78.86	3.45177	0.953611	64.0924	25.4008	2.73668
Mozambique	Low Income	2007	23.7661	2.66077	78.26	2.78429	0.876397	63.0371	25.8403	3.98714
Mozambique	Low Income	2008	26.4155	11.4172	77.65	3.52307	1.01485	62.3331	24.3006	5.10823
Mozambique	Low Income	2009	27.4756	4.03345	77.05	3.13151	1.20049	64.8052	27.5183	7.80648
Mozambique	Low Income	2010	26.8458	8.19947	76.39	4.35692	1.01469	70.6407	33.9601	11.3327
Mozambique	Low Income	2011	25.7515	7.35593	75.63	5.17272	0.843625	80.2304	29.0676	25.4766
Mozambique	Low Income	2012	24.9145	5.61952	74.85	4.52955	0.914014	101.872	28.373	34.4637
Mozambique	Low Income	2013	23.504	5.91101	74.02	3.73587	0.927285	103.15	30.1041	39.4562
Mozambique	Low Income	2014	23.9349	7.53409	73.12	4.17057	1.28853	111.465	31.3527	28.2162
Mozambique	Low Income	2015	22.9162	4.55812	72.12	2.69841	1.26148	93.9087	39.9825	24.2515
Mozambique	Low Income	2016	22.8546	4.56766	71.56	1.56773	1.52904	105.638	63.0562	26.2055
Mozambique	Low Income	2017	25.0437	5.13866	71.06	1.45084	1.63193	99.7188	63.5843	17.5434
Mozambique	Low Income	2018	24.5677	6.71119	70.59	0.555257	1.45458	127.204	60.3262	11.3036
Mozambique	Low Income	2019	24.2114	6.71119	70.22	1.80523	1.26524	111.999	62.5483	21.9579
Mozambique	Low Income	2020	26.232	11.2137	69.85	1.11368	1.38305	95.9287	69.465	22.7243
Mozambique	Low Income	2021	27.4954	15.7162	69.48	1.32594	1.28175	100.217	65.465	33.5645
Niger	Low Income	2000	36.5756	0.323721	76.65	3.28358	3.77913	34.7128	710.208	0.703343
Niger	Low Income	2001	40.1819	0.356621	76.46	3.4571	3.35761	33.0137	732.398	0.922421
Niger	Low Income	2002	41.3669	0.611819	76.35	3.64156	3.01357	30.8344	693.713	0.281341
Niger	Low Income	2003	41.1955	0.293665	76.32	3.33792	4.32676	33.3828	579.897	0.545924
Niger	Low Income	2004	37.3717	0.239986	76.35	3.69803	2.9589	36.9641	527.338	0.64916
Niger	Low Income	2005	39.2805	0.387666	76.13	4.31161	4.01978	38.3477	527.258	1.13507
Niger	Low Income	2006	39.7451	0.527623	75.94	4.54841	4.49473	36.5314	522.426	0.847497
Niger	Low Income	2007	37.0945	0.354908	75.84	3.98485	4.71321	35.5028	478.634	1.72859
Niger	Low Income	2008	38.775	0.153418	75.55	2.97604	4.70702	39.7112	446	3.87903
Niger	Low Income	2009	34.7848	0.35349	75.48	1.82992	3.26986	49.5123	470.293	8.62089
Niger	Low Income	2010	35.8214	0.496026	75.14	2.3591	2.12939	51.946	494.794	10.1467
Niger	Low Income	2011	33.6468	0.485641	75.04	2.31789	2.6304	50.2464	471.249	12.1645
Niger	Low Income	2012	33.681	0.923295	74.55	2.93633	2.76984	45.086	510.556	8.92368
Niger	Low Income	2013	32.235	0.637151	74.27	1.56303	2.5633	46.2951	493.9	7.03517
Niger	Low Income	2014	33.429	0.999243	73.97	1.44767	1.42762	45.7416	493.757	7.57591
Niger	Low Income	2015	32.417	0.406191	73.77	1.46363	1.02343	44.7274	591.212	5.46762
Niger	Low Income	2016	35.263	0.386007	73.48	1.0735	0.983428	36.4881	592.606	2.89774
Niger	Low Income	2017	35.8169	0.381645	73.22	0.90821	1.12453	39.5593	580.657	3.02823
Niger	Low Income	2018	37.6617	0.381654	72.86	0.601359	0.683381	38.1341	555.446	3.63849
Niger	Low Income	2019	36.9149	0.694769	72.54	0.727896	1.14066	37.7144	585.911	5.5522
Niger	Low Income	2020	38.3769	0.586468	72.22	0.150468	0.946096	36.0619	575.586	2.62405
Niger	Low Income	2021	36.481	0.478167	71.9	-0.426959	0.75153	37.5111	554.531	5.05901
Rwanda	Low Income	2000	31.204	0.333333	88.56	1.13534	2.37389	27.5016	389.696	0.391762
Rwanda	Low Income	2001	31.8118	0.3	88.24	3.19706	2.97103	29.2153	442.992	0.941236
Rwanda	Low Income	2002	30.2126	2.19444	87.71	5.25878	3.56817	27.626	475.365	0.0763424
Rwanda	Low Income	2003	33.0521	2.23857	87.02	7.64242	4.02503	29.3255	537.655	0.219918
Rwanda	Low Income	2004	33.9113	1.83188	86.14	2.7574	3.7315	33.4774	577.449	0.324159
Rwanda	Low Income	2005	33.7926	3.13972	85.16	4.68591	2.40002	34.2338	557.823	0.271455
Rwanda	Low Income	2006	30.0405	3.52328	84.14	3.87543	18.4826	33.2382	551.71	0.923538
Rwanda	Low Income	2007	26.0825	7.91475	83.09	4.55763	1.98017	35.9911	546.955	2.02258
Rwanda	Low Income	2008	24.7924	9.62289	81.87	1.33738	2.34413	37.6236	546.849	1.97577
Rwanda	Low Income	2009	25.3698	1.29059	80.72	1.50691	1.67977	36.8244	568.281	2.09236
Rwanda	Low Income	2010	24.3267	0.0836358	79.45	3.01756	1.3652	37.2986	583.131	3.53168
Rwanda	Low Income	2011	23.8488	0.0998738	78.09	4.21118	1.29864	39.7365	600.307	1.62943
Rwanda	Low Income	2012	24.778	5.07007	76.61	5.90648	1.48878	40.5625	614.295	3.52408
Rwanda	Low Income	2013	24.9324	11.1723	72.9	5.54416	1.63498	42.7153	646.636	2.99085
Rwanda	Low Income	2014	24.7003	12.6142	68.45	4.00707	1.35783	43.9251	682.438	3.81307
Rwanda	Low Income	2015	23.9926	19.6928	66.95	3.69958	1.62429	45.2249	719.86	1.89806
Rwanda	Low Income	2016	25.1648	9.81022	65.82	2.88369	1.45415	49.5099	787.252	3.21886
Rwanda	Low Income	2017	26.3455	19.4687	64.62	1.80618	0.83872	53.6753	831.554	2.96154
Rwanda	Low Income	2018	24.6119	16.0048	63.35	1.09353	0.807843	55.7579	861.093	3.79771
Rwanda	Low Income	2019	23.5458	25.895	62.29	1.56966	0.793531	57.9363	899.351	2.54117
Rwanda	Low Income	2020	26.6309	25.8955	61.23	1.11803	0.775958	55.134	943.278	0.981066
Rwanda	Low Income	2021	24.0621	25.8959	60.17	1.31069	0.896373	53.8522	988.625	1.91409
Togo	Low Income	2000	30.5616	8.73921	48	23.4417	1.70893	68.666	710.208	3.54036
Togo	Low Income	2001	33.9296	8.38428	47.77	11.1693	1.27047	72.603	732.398	4.89853
Togo	Low Income	2002	33.1544	5.75623	47.3	16.2767	1.19398	72.8769	693.713	3.38703
Togo	Low Income	2003	28.3791	7.85855	46.62	16.9034	0.690687	78.2179	579.897	2.16338
Togo	Low Income	2004	31.1119	3.67086	46.51	15.627	0.835453	81.7168	527.338	3.5384
Togo	Low Income	2005	36.5501	0.288557	46.68	8.92098	0.755709	86.7753	527.258	4.20795
Togo	Low Income	2006	33.6434	0.0138787	46.27	9.11043	0.944874	87.006	522.426	3.8866
Togo	Low Income	2007	29.1397	0	46.11	9.29988	1.13404	85.8807	478.634	2.34382
Togo	Low Income	2008	38.9021	0.00022222	45.61	6.60661	0.973265	84.6489	446	1.53121
Togo	Low Income	2009	30.9296	2.90893	44.91	3.3804	1.28007	85.7608	470.293	1.37026
Togo	Low Income	2010	28.7393	9.83793	44.17	3.87964	1.38675	91.2037	494.794	3.64676
Togo	Low Income	2011	29.8751	10.2038	43.39	7.59155	1.23606	108.107	471.249	18.8178
Togo	Low Income	2012	42.5239	5.02287	42.59	9.42562	1.10715	104.411	510.556	3.13715
Togo	Low Income	2013	37.5148	11.725	41.76	7.79113	0.842023	112.761	493.9	4.24835
Togo	Low Income	2014	25.6849	1.8462	40.97	9.06429	1.20194	97.4644	493.757	1.18078
Togo	Low Income	2015	24.374	3.32722	38.68	10.8086	1.12587	93.6598	591.212	6.16762
Togo	Low Income	2016	20.758	13.6782	36.26	9.47171	1.19477	66.8806	592.606	-0.767758
Togo	Low Income	2017	20.6386	5.77939	33.79	9.48292	1.4877	58.1356	580.657	1.38471
Togo	Low Income	2018	20.4405	15.3568	33.1	11.7863	1.63198	56.6889	555.446	-2.54454
Togo	Low Income	2019	19.7552	2.67604	32.38	12.6147	1.61094	54.3721	585.911	4.78779
Togo	Low Income	2020	18.7766	2.67604	31.66	8.63382	1.34514	54.8413	575.586	-0.781646
Togo	Low Income	2021	19.2784	2.67604	30.94	8.12959	1.32715	57.5419	554.531	1.54383
Uganda	Low Income	2000	27.5091	1.25264	69.95	13.2402	2.11825	32.749	1644.48	2.59476
Uganda	Low Income	2001	27.8502	1.07407	69.61	14.6075	2.47195	35.33	1755.66	2.59389
Uganda	Low Income	2002	23.4334	1.33268	69.08	9.08362	2.56384	36.2778	1797.55	2.98853
Uganda	Low Income	2003	24.507	1.59504	68.7	11.9851	2.00505	36.5857	1963.72	3.06033
Uganda	Low Income	2004	21.6704	1.47193	68.51	15.4821	1.89748	35.4601	1810.3	3.72085
Uganda	Low Income	2005	25.0749	0.967395	68.34	11.8656	1.59144	38.9943	1780.54	4.11083
Uganda	Low Income	2006	24.0349	1.25443	67.92	7.76333	1.36392	43.6333	1831.45	6.45706
Uganda	Low Income	2007	22.2781	1.19952	67.61	7.60291	1.01299	46.7774	1723.49	6.6566
Uganda	Low Income	2008	21.3846	2.94202	67.26	5.71996	1.02622	56.2583	1720.44	5.04737
Uganda	Low Income	2009	34.0572	2.08273	67.06	7.63778	1.0149	47.0639	2030.49	3.34916
Uganda	Low Income	2010	32.3004	1.71941	66.84	7.25141	1.06683	38.2692	2177.56	2.039
Uganda	Low Income	2011	28.6974	1.76175	66.45	7.434	1.05677	39.7552	2522.8	3.20861
Uganda	Low Income	2012	26.9327	2.12519	66.14	6.1217	1.1181	43.5021	2504.56	4.41439
Uganda	Low Income	2013	26.0432	2.4417	71.92	5.9056	1.36012	43.1092	2586.89	3.79032
Uganda	Low Income	2014	24.8633	1.82	72.39	5.87103	1.53959	36.0144	2599.79	3.2459
Uganda	Low Income	2015	23.5378	1.58691	72.26	4.75847	1.70746	37.6893	3240.65	2.27761
Uganda	Low Income	2016	22.6603	1.91085	72.41	4.46581	2.0005	31.2094	3420.1	2.14253
Uganda	Low Income	2017	23.4588	2.06209	72.68	4.63654	1.71889	36.8371	3611.22	2.61089
Uganda	Low Income	2018	23.2503	3.29569	72.45	3.69702	1.85802	36.6384	3727.07	3.20513
Uganda	Low Income	2019	22.9455	3.29569	72.13	3.44222	1.80713	39.3611	3704.05	3.60332
Uganda	Low Income	2020	23.929	2.44236	71.81	2.42881	1.4874	37.0007	3718.25	2.32389
Uganda	Low Income	2021	23.8418	1.58902	71.49	1.41539	1.16767	41.7136	3587.05	2.8182
Zambia	Low Income	2000	16.1498	11.1474	70.88	4.47368	2.4817	60.3875	3.11084	3.37991
Zambia	Low Income	2001	15.5275	13.3725	71.23	4.30003	1.98327	64.6683	3.61094	3.54135
Zambia	Low Income	2002	15.3614	26.0747	71.57	4.79359	1.53079	64.9165	4.3986	7.11495
Zambia	Low Income	2003	15.6171	26.1729	71.78	5.02175	1.26616	62.3128	4.73327	7.07897
Zambia	Low Income	2004	15.5809	29.9046	71.98	9.68988	1.09145	70.8131	4.77888	5.85172
Zambia	Low Income	2005	14.5886	27.9839	72.26	4.6326	1.28049	62.2003	4.465	4.28403
Zambia	Low Income	2006	13.2063	25.6771	72.02	2.69841	0.696094	57.8568	3.60167	4.82713
Zambia	Low Income	2007	12.1056	32.3344	71.73	1.68094	0.426737	65.7715	4.00167	9.41811
Zambia	Low Income	2008	11.454	38.6566	71.43	1.60074	0.438693	59.4549	3.745	5.24051
Zambia	Low Income	2009	11.5528	25.7777	68.09	2.10001	0.68647	56.1214	5.045	4.53278
Zambia	Low Income	2010	9.42095	29.1735	64.33	1.39083	0.572257	67.9009	4.7975	8.5332
Zambia	Low Income	2011	9.64806	46.1472	60.43	1.93005	0.551431	76.2147	4.86167	4.72516
Zambia	Low Income	2012	9.32164	37.6261	56.03	3.76086	0.547792	79.1007	5.1475	6.78938
Zambia	Low Income	2013	8.22652	48.9721	54.47	1.91428	0.528556	80.456	5.39648	7.48933
Zambia	Low Income	2014	6.7796	50.4669	53.28	1.54514	0.44705	76.1937	6.15417	5.55543
Zambia	Low Income	2015	4.98084	55.9104	52.27	1.33909	0.507572	79.8654	8.63167	7.44742
Zambia	Low Income	2016	6.22847	63.9856	51.37	1.48844	0.681083	73.9586	10.3075	3.16252
Zambia	Low Income	2017	4.02427	72.0529	50.71	0.801839	0.503416	71.5857	9.5175	4.2805
Zambia	Low Income	2018	3.34112	52.5109	50.11	0.926545	0.516698	74.8884	10.4583	1.55231
Zambia	Low Income	2019	2.86077	67.5756	49.64	1.33266	0.711466	68.7912	12.89	2.35092
Zambia	Low Income	2020	2.97709	79.764	49.17	0.87325	0.725882	79.3255	18.3441	-0.953875
Zambia	Low Income	2021	3.39328	91.9525	48.7	0.650505	0.800075	85.9922	20.0185	-3.71635
Algeria	Lower Middle Income	2000	8.39505	12.0465	22.34	0.0499262	2.59422	62.8583	75.2598	0.511221
Algeria	Lower Middle Income	2001	9.74942	13.8863	21.71	0.0549608	2.35764	58.7062	77.215	2.03327
Algeria	Lower Middle Income	2002	9.22498	9.64158	21.72	0.0156417	2.11577	61.1342	79.6819	1.87624
Algeria	Lower Middle Income	2003	9.81056	6.00117	21.72	0.0240274	2.41231	62.1248	77.395	0.939901
Algeria	Lower Middle Income	2004	9.44048	25.0952	20.1	0.0100632	1.90995	65.7014	72.0606	1.03682
Algeria	Lower Middle Income	2005	7.69131	7.4299	18.54	0.0043558	1.69792	71.2786	73.2763	1.12017
Algeria	Lower Middle Income	2006	7.54308	13.2627	17.06	0.00696489	2.08085	70.73	72.6466	1.57314
Algeria	Lower Middle Income	2007	7.57063	14.9616	15.63	0.00557015	2.27939	71.9381	69.2924	1.24965
Algeria	Lower Middle Income	2008	6.58668	8.57671	14.33	0.00663088	1.6234	76.6845	64.5828	1.54304
Algeria	Lower Middle Income	2009	9.34337	14.28	13.03	0.00741386	1.47836	71.3243	72.6474	2.00198
Algeria	Lower Middle Income	2010	8.46644	15.7958	11.87	0.0157856	1.62677	69.8667	74.386	1.42696
Algeria	Lower Middle Income	2011	8.11059	15.7691	10.77	0.0245372	1.53869	67.4743	72.9379	1.28553
Algeria	Lower Middle Income	2012	8.77069	21.3282	10.69	0.00990288	1.50198	65.405	77.536	0.717693
Algeria	Lower Middle Income	2013	9.85112	22.4514	10.59	0.012086	1.46147	63.6108	79.3684	0.806601
Algeria	Lower Middle Income	2014	10.2864	25.5041	10.49	0.0184019	1.58252	62.4143	80.579	0.702589
Algeria	Lower Middle Income	2015	11.5787	23.5323	10.38	0.0281167	1.45756	59.6951	100.691	-0.324012
Algeria	Lower Middle Income	2016	12.2201	21.0286	10.28	0.0350676	1.42191	55.9257	109.443	1.0237
Algeria	Lower Middle Income	2017	11.7559	20.8411	10.16	0.0505565	1.06418	55.3214	110.973	0.72326
Algeria	Lower Middle Income	2018	11.8742	20.7461	9.88	0.0660455	0.706451	58.0655	116.594	0.838207
Algeria	Lower Middle Income	2019	12.3362	20.7461	9.6	0.0815344	0.348723	51.8076	119.354	0.804111
Algeria	Lower Middle Income	2020	14.1348	20.7461	9.32	0.0970233	-0.00900544	45.3111	126.777	0.776992
Algeria	Lower Middle Income	2021	13.0309	20.7461	9.04	0.112512	-0.366734	52.9701	135.064	0.533402
Benin	Lower Middle Income	2000	23.5412	14.7899	48.39	69.6668	5.34153	47.3482	710.208	-0.363491
Benin	Lower Middle Income	2001	25.0482	12.6939	47.91	59.5881	5.07562	48.2572	732.398	0.456588
Benin	Lower Middle Income	2002	25.3827	16.3667	47.46	56.0039	5.29009	43.7684	693.713	-0.462423
Benin	Lower Middle Income	2003	24.454	0.802264	47.07	74.1668	3.98012	41.6162	579.897	0.19887
Benin	Lower Middle Income	2004	26.5208	0.054717	46.65	72.4137	3.66478	39.903	527.338	-0.658689
Benin	Lower Middle Income	2005	26.6894	0.461944	46.32	64.3252	4.22339	39.0959	527.258	-0.13382
Benin	Lower Middle Income	2006	26.6318	0.0132	45.88	42.8978	4.59242	39.7747	522.426	-0.175765
Benin	Lower Middle Income	2007	26.9711	0.2456	45.34	47.8813	3.50966	49.1138	478.634	1.70387
Benin	Lower Middle Income	2008	26.8262	0.3204	44.85	38.3899	3.55523	47.7754	446	0.492563
Benin	Lower Middle Income	2009	26.979	6.544	44.45	31.4117	3.52115	44.7026	470.293	-0.193122
Benin	Lower Middle Income	2010	25.8411	9.134	44.07	26.7384	2.6373	51.4309	494.794	0.561145
Benin	Lower Middle Income	2011	25.797	4.44	43.61	39.7155	2.62092	47.217	471.249	1.50844
Benin	Lower Middle Income	2012	25.769	10.2904	43.03	48.5027	2.91451	50.7367	510.556	2.52706
Benin	Lower Middle Income	2013	25.2754	5.00228	42.27	49.1352	2.46423	59.2002	493.9	2.87864
Benin	Lower Middle Income	2014	25.6185	8.08655	41.56	45.2336	1.93363	65.2683	493.757	3.05421
Benin	Lower Middle Income	2015	26.3921	0.133233	41.08	49.7994	2.5097	56.7563	591.212	1.31501
Benin	Lower Middle Income	2016	27.7536	9.94932	40.59	50.0336	1.11904	58.9869	592.606	1.11488
Benin	Lower Middle Income	2017	28.489	0.0163964	39.87	54.4213	0.801161	61.4766	580.657	1.5817
Benin	Lower Middle Income	2018	28.0648	36.634	39.08	56.4464	0.996251	61.7952	555.446	1.36074
Benin	Lower Middle Income	2019	26.8758	55.4637	38.27	64.5573	1.1319	63.6813	585.951	1.51621
Benin	Lower Middle Income	2020	27.109	40.2102	37.46	64.6438	1.1612	44.8332	574.295	1.11184
Benin	Lower Middle Income	2021	29.4361	24.9566	36.65	74.8808	1.36305	62.7383	554.608	1.41354
Bolivia	Lower Middle Income	2000	12.9658	2.38645	38.94	2.95989	1.61033	45.5978	6.18354	8.76825
Bolivia	Lower Middle Income	2001	13.2557	3.66	44.2	2.47377	1.59284	45.2278	6.60692	8.66858
Bolivia	Lower Middle Income	2002	12.9551	4.04273	42.39	2.28238	1.08603	49.3503	7.17	8.55789
Bolivia	Lower Middle Income	2003	13.4272	3.67558	35.09	2.02024	1.48016	51.9678	7.65917	2.44235
Bolivia	Lower Middle Income	2004	13.3224	5.06426	35.09	1.8839	1.77135	57.4643	7.93627	0.745773
Bolivia	Lower Middle Income	2005	11.7927	6.47294	38.61	1.74541	1.43313	67.6419	8.06606	-2.49888
Bolivia	Lower Middle Income	2006	10.9375	3.96364	39.5	1.59011	1.32668	74.5378	8.01162	2.45168
Bolivia	Lower Middle Income	2007	10.0112	5.88732	36.1	1.52781	1.1103	76.0619	7.85125	2.79184
Bolivia	Lower Middle Income	2008	10.4424	4.70886	31.2	1.09328	0.869936	82.867	7.23832	3.0726
Bolivia	Lower Middle Income	2009	11.1524	5.15537	30.09	1.22317	0.701527	68.6271	7.02	2.43968
Bolivia	Lower Middle Income	2010	10.3899	7.25553	30	1.06928	0.692194	75.5116	7.01667	3.16544
Bolivia	Lower Middle Income	2011	9.76959	8.01706	29.79	0.726726	0.641953	82.4804	6.93696	3.58444
Bolivia	Lower Middle Income	2012	9.81216	7.95256	27.79	0.491817	0.536637	84.9488	6.91	3.91355
Bolivia	Lower Middle Income	2013	9.96698	9.71965	29.23	0.449728	0.512999	81.2309	6.91	5.70662
Bolivia	Lower Middle Income	2014	9.74022	9.05661	30.85	0.432956	0.4967	85.2645	6.91	1.98982
Bolivia	Lower Middle Income	2015	10.2395	9.18493	27.85	0.515342	0.528046	67.9328	6.91	1.68073
Bolivia	Lower Middle Income	2016	11.1719	7.65054	29.68	0.536267	0.608768	56.401	6.91	0.98808
Bolivia	Lower Middle Income	2017	11.5893	9.33071	30.49	0.48891	0.604752	56.7047	6.91	1.89949
Bolivia	Lower Middle Income	2018	11.4819	7.95357	31.06	0.55269	0.646319	57.11	6.91	0.750525
Bolivia	Lower Middle Income	2019	12.2218	6.52352	30.54	0.500793	0.700504	56.3973	6.91	-0.529735
Bolivia	Lower Middle Income	2020	14.0009	10.768	30.02	0.753499	0.800482	45.5033	6.91	-3.08352
Bolivia	Lower Middle Income	2021	12.9223	15.0125	29.5	0.725178	0.807658	59.0183	6.91	1.48345
Cambodia	Lower Middle Income	2000	35.9187	9.84434	73.48	2.87291	3.33863	111.61	3840.75	3.23775
Cambodia	Lower Middle Income	2001	34.3203	8.39081	68.93	2.34669	2.53755	114.141	3916.33	3.67676
Cambodia	Lower Middle Income	2002	31.129	6.93728	67.25	2.15554	2.51983	119.693	3912.08	3.05685
Cambodia	Lower Middle Income	2003	31.9708	5.48375	65.99	2.10628	2.52998	123.081	3973.33	1.75132
Cambodia	Lower Middle Income	2004	29.3898	6.81228	63.87	1.76585	2.39713	134.511	4016.25	2.46198
Cambodia	Lower Middle Income	2005	30.7101	10.4577	62.03	1.58108	2.19501	136.832	4092.5	6.02538
Cambodia	Lower Middle Income	2006	30.0588	10.3195	60.08	1.6278	1.87709	144.614	4103.25	6.64242
Cambodia	Lower Middle Income	2007	29.6965	10.1584	58.13	1.57166	1.73147	138.268	4056.17	10.0389
Cambodia	Lower Middle Income	2008	32.7511	9.86945	58.11	0.901295	1.35111	133.32	4054.17	7.87468
Cambodia	Lower Middle Income	2009	33.4907	13.2533	58.04	1.16267	1.79927	105.138	4139.33	8.92527
Cambodia	Lower Middle Income	2010	33.8767	15.4133	57.31	2.28678	1.58088	113.604	4184.92	12.4914
Cambodia	Lower Middle Income	2011	34.5573	20.0648	56.55	3.68932	1.25303	113.582	4058.5	11.9948
Cambodia	Lower Middle Income	2012	33.5196	27.4356	53.21	3.30636	1.06775	120.597	4033	14.1457
Cambodia	Lower Middle Income	2013	31.5951	24.9842	49.52	3.55255	0.784145	130.046	4027.25	13.5833
Cambodia	Lower Middle Income	2014	28.8713	27.9871	46	3.78703	0.731044	129.612	4037.5	11.0969
Cambodia	Lower Middle Income	2015	26.5804	30.1697	42.47	2.13168	1.91434	127.864	4067.75	10.0987
Cambodia	Lower Middle Income	2016	24.7427	21.8188	37.54	2.03929	2.06095	126.95	4058.69	12.3692
Cambodia	Lower Middle Income	2017	23.3614	41.0598	38.21	2.85966	2.66223	124.788	4050.58	12.5718
Cambodia	Lower Middle Income	2018	22.013	43.8787	36.38	2.20748	2.39399	124.899	4051.17	13.0745
Cambodia	Lower Middle Income	2019	20.7119	44.8002	34.53	1.68583	1.92943	123.557	4061.15	13.522
Cambodia	Lower Middle Income	2020	22.6964	46.6882	32.68	1.72923	1.59415	123.503	4092.78	14.0095
Cambodia	Lower Middle Income	2021	22.8475	48.5762	30.83	2.55053	2.11776	132.214	4098.72	12.9203
Cameroon	Lower Middle Income	2000	18.1177	7.73221	66.47	9.09997	1.56006	47.9279	710.208	1.51144
Cameroon	Lower Middle Income	2001	18.621	8.80906	65.89	21.2502	1.14259	51.5723	732.398	-0.106527
Cameroon	Lower Middle Income	2002	18.2717	9.76862	65	10.0196	1.1721	48.4817	693.713	4.06898
Cameroon	Lower Middle Income	2003	17.4738	8.1552	64.04	9.67894	1.63904	40.2432	579.897	2.09694
Cameroon	Lower Middle Income	2004	17.561	11.0628	62.94	12.038	1.65198	41.8377	527.338	0.361118
Cameroon	Lower Middle Income	2005	16.7342	7.99899	62.03	19.2902	0.258631	44.9977	527.258	1.24861
Cameroon	Lower Middle Income	2006	15.6251	9.0322	60.98	16.5906	1.66737	47.1044	522.426	0.28274
Cameroon	Lower Middle Income	2007	15.8575	8.62284	59.83	14.2719	2.04351	53.2157	478.634	0.792291
Cameroon	Lower Middle Income	2008	16.0012	6.55744	58.25	30.7985	1.94083	56.9244	446	0.0757547
Cameroon	Lower Middle Income	2009	16.3872	7.00285	56.66	26.5649	2.21134	42.1761	470.293	2.67167
Cameroon	Lower Middle Income	2010	17.2697	9.23903	55	14.7951	1.5748	47.2386	494.794	1.94952
Cameroon	Lower Middle Income	2011	16.6974	11.036	53.24	31.555	1.92326	51.522	471.249	2.1327
Cameroon	Lower Middle Income	2012	16.6572	10.3357	51.4	15.6917	1.44784	50.036	510.556	1.74884
Cameroon	Lower Middle Income	2013	16.7237	10.0583	49.48	15.9296	1.47676	49.6745	493.9	1.62297
Cameroon	Lower Middle Income	2014	16.8258	9.62104	47.61	14.3253	1.34875	50.8324	493.757	1.99484
Cameroon	Lower Middle Income	2015	17.2094	13.591	46.58	16.8756	1.52785	45.5401	591.212	2.15564
Cameroon	Lower Middle Income	2016	17.1927	10.9036	45.71	30.0289	1.77835	40.6386	592.606	1.96335
Cameroon	Lower Middle Income	2017	16.6929	13.0284	44.91	21.3292	1.69554	39.199	580.657	2.25621
Cameroon	Lower Middle Income	2018	16.4988	12.9503	44.17	20.2561	1.67319	40.5876	555.446	1.91398
Cameroon	Lower Middle Income	2019	16.8023	12.9504	43.49	19.1829	1.65085	43.3785	585.911	2.5832
Cameroon	Lower Middle Income	2020	17.4969	13.3853	42.81	18.1098	1.6285	33.739	575.586	1.65596
Cameroon	Lower Middle Income	2021	16.9106	13.8202	42.13	17.0367	1.60616	37.0699	554.531	1.87476
Cote d'Ivoire	Lower Middle Income	2000	16.1952	23.9643	50.01	13.8374	1.05783	54.964	710.208	1.41578
Cote d'Ivoire	Lower Middle Income	2001	17.2771	24.5357	50.01	11.0916	0.895288	53.1141	732.398	1.62208
Cote d'Ivoire	Lower Middle Income	2002	18.7373	31.0189	50.01	8.34473	1.03011	55.9019	693.713	1.17744
Cote d'Ivoire	Lower Middle Income	2003	20.776	29.3454	49.1	9.05922	0.576386	53.2601	579.897	0.778244
Cote d'Ivoire	Lower Middle Income	2004	16.64	27.2189	46.9	9.00625	0.478967	58.1183	527.338	1.20363
Cote d'Ivoire	Lower Middle Income	2005	16.0652	17.7804	44.8	8.2492	0.457917	62.8209	527.258	1.45218
Cote d'Ivoire	Lower Middle Income	2006	15.9448	22.7725	42.6	7.99778	0.556073	63.6904	522.426	1.38823
Cote d'Ivoire	Lower Middle Income	2007	15.5787	23.99	40.8	8.83268	0.576714	61.4309	478.634	1.54312
Cote d'Ivoire	Lower Middle Income	2008	16.1855	18.2117	39.6	8.66887	0.64026	61.9406	446	1.37442
Cote d'Ivoire	Lower Middle Income	2009	15.2496	15.3076	38.1	5.54739	0.769778	66.6729	470.293	1.17339
Cote d'Ivoire	Lower Middle Income	2010	17.4889	32.0859	36.7	9.47653	0.860116	67.4729	494.794	1.02606
Cote d'Ivoire	Lower Middle Income	2011	18.4867	19.4028	34.8	12.7551	0.856717	64.7159	471.249	0.822954
Cote d'Ivoire	Lower Middle Income	2012	16.3752	26.0211	33.6	10.7829	0.693189	70.3011	510.556	0.909737
Cote d'Ivoire	Lower Middle Income	2013	15.3429	31.1383	31.4	8.56925	0.533241	58.3527	493.9	0.953204
Cote d'Ivoire	Lower Middle Income	2014	15.2418	35.1206	29.5	8.58547	0.533886	53.6804	493.757	0.899529
Cote d'Ivoire	Lower Middle Income	2015	18.3622	41.3072	28.59	6.74667	0.509914	52.7158	591.212	1.07915
Cote d'Ivoire	Lower Middle Income	2016	19.7404	44.1183	27.7	7.60237	0.592363	47.5156	592.606	1.2048
Cote d'Ivoire	Lower Middle Income	2017	18.7375	39.2629	26.98	9.05191	0.582783	48.5408	580.657	1.89
Cote d'Ivoire	Lower Middle Income	2018	20.5486	30.8735	26.07	9.48366	0.608492	46.0675	555.446	1.06932
Cote d'Ivoire	Lower Middle Income	2019	20.6712	51.8755	25.33	10.4983	0.680071	46.4009	585.911	1.4501
Cote d'Ivoire	Lower Middle Income	2020	21.0824	51.8755	24.59	11.162	0.625209	42.2045	575.586	1.16207
Cote d'Ivoire	Lower Middle Income	2021	19.8527	51.8755	23.85	11.8257	0.570346	45.7208	554.531	1.97356
Egypt, Arab Rep.	Lower Middle Income	2000	15.5381	449.743	29.63	5.00706	4.83568	39.0179	3.47205	1.237
Egypt, Arab Rep.	Lower Middle Income	2001	15.3513	457.304	28.54	5.28784	4.53445	39.8104	3.973	0.527385
Egypt, Arab Rep.	Lower Middle Income	2002	15.4049	454.36	27.52	8.10838	4.40392	40.9871	4.49967	0.759753
Egypt, Arab Rep.	Lower Middle Income	2003	15.2867	477.667	29.87	6.8409	4.55839	46.1796	5.85088	0.295684
Egypt, Arab Rep.	Lower Middle Income	2004	14.2699	541.282	31.83	7.13656	5.1728	57.8199	6.19624	1.59084
Egypt, Arab Rep.	Lower Middle Income	2005	13.9818	600.078	30.94	2.33026	4.09642	62.9526	5.77883	5.99951
Egypt, Arab Rep.	Lower Middle Income	2006	13.2372	586.564	31.23	1.50071	3.85704	61.5185	5.73317	9.34857
Egypt, Arab Rep.	Lower Middle Income	2007	13.4201	523.167	31.76	1.61093	3.71523	65.0779	5.63543	8.87634
Egypt, Arab Rep.	Lower Middle Income	2008	12.6302	520.25	31.69	1.65494	3.21792	71.6806	5.4325	5.83141
Egypt, Arab Rep.	Lower Middle Income	2009	12.9979	483.079	29.96	2.11713	3.33312	56.5534	5.54455	3.54835
Egypt, Arab Rep.	Lower Middle Income	2010	13.3408	473.373	28.28	2.90964	3.21663	47.9363	5.62194	2.91602
Egypt, Arab Rep.	Lower Middle Income	2011	13.8691	503.561	29.24	2.61228	2.9947	45.2556	5.93283	-0.204543
Egypt, Arab Rep.	Lower Middle Income	2012	11.2728	462.99	27.07	2.37624	2.8544	40.7118	6.05606	1.00234
Egypt, Arab Rep.	Lower Middle Income	2013	11.2744	536.749	27.96	2.0096	2.87355	40.373	6.87033	1.45343
Egypt, Arab Rep.	Lower Middle Income	2014	11.3377	546.968	27.55	2.13993	3.27388	36.9202	7.07761	1.50925
Egypt, Arab Rep.	Lower Middle Income	2015	11.3941	569.459	25.82	2.53912	2.8228	34.8459	7.69126	2.10258
Egypt, Arab Rep.	Lower Middle Income	2016	11.7693	568.042	25.57	2.30861	2.58376	30.2465	10.0254	2.43856
Egypt, Arab Rep.	Lower Middle Income	2017	11.4853	574.182	25.05	1.77962	2.87717	45.1268	17.7825	3.14283
Egypt, Arab Rep.	Lower Middle Income	2018	11.225	522.499	21.66	1.67449	2.65542	48.2783	17.7673	3.26026
Egypt, Arab Rep.	Lower Middle Income	2019	11.049	494.905	20.62	1.69231	2.52475	43.2405	16.7706	2.97284
Egypt, Arab Rep.	Lower Middle Income	2020	11.5676	473.432	19.58	1.73654	2.62412	33.7592	15.7592	1.60212
Egypt, Arab Rep.	Lower Middle Income	2021	11.8315	451.96	18.54	1.44025	2.42637	31.3736	15.6445	1.26745
El Salvador	Lower Middle Income	2000	7.17278	124.03	21.61	0.19962	1.56945	68.7101	8.755	1.47137
El Salvador	Lower Middle Income	2001	6.68649	117.417	21.8	0.260695	1.89251	65.8907	1	2.2707
El Salvador	Lower Middle Income	2002	5.82298	79.8192	19.75	0.312091	1.62467	65.9191	1	3.71125
El Salvador	Lower Middle Income	2003	5.4884	86.521	18.24	0.286739	1.60134	68.237	1	1.06615
El Salvador	Lower Middle Income	2004	5.72793	98.3941	19.13	0.358462	1.46233	69.7823	1	2.64681
El Salvador	Lower Middle Income	2005	6.17166	150.892	19.99	0.39915	1.33827	69.7158	1	3.47762
El Salvador	Lower Middle Income	2006	6.04617	108.773	18.86	0.375439	1.40155	73.4556	1	1.50707
El Salvador	Lower Middle Income	2007	6.99311	152.488	18.02	0.574102	1.43851	77.6211	1	9.11435
El Salvador	Lower Middle Income	2008	7.09011	136.749	18.69	0.570037	1.55866	80.666	1	5.0206
El Salvador	Lower Middle Income	2009	6.66859	122.924	20.91	0.605967	1.67646	66.0712	1	2.09486
El Salvador	Lower Middle Income	2010	6.98171	184.172	20.78	0.694104	1.96687	73.5373	1	-0.613406
El Salvador	Lower Middle Income	2011	7.33019	194.467	21.6	0.871305	2.23499	79.2766	1	0.603931
El Salvador	Lower Middle Income	2012	6.51436	151.832	20.97	0.891971	2.00248	77.6486	1	2.01124
El Salvador	Lower Middle Income	2013	5.61331	151.176	19.59	0.917686	1.77516	80.4512	1	1.11491
El Salvador	Lower Middle Income	2014	5.86687	100.208	18.76	0.881772	1.88323	78.1044	1	2.2409
El Salvador	Lower Middle Income	2015	5.52977	116.834	18.11	0.819984	1.91015	76.5603	1	2.10998
El Salvador	Lower Middle Income	2016	5.73215	96.1123	18.68	0.785996	1.99785	72.8191	1	1.98198
El Salvador	Lower Middle Income	2017	5.39301	90.0871	18.58	0.793007	2.07026	74.3047	1	2.01688
El Salvador	Lower Middle Income	2018	5.13277	114.963	16.71	0.724092	2.16404	75.6336	1	1.5862
El Salvador	Lower Middle Income	2019	5.14643	59.3907	16.29	0.792048	2.16003	76.042	1	2.59024
El Salvador	Lower Middle Income	2020	5.45417	80.9652	15.87	0.843443	1.87285	69.4512	1	1.51858
El Salvador	Lower Middle Income	2021	4.91712	102.54	15.45	0.822708	1.94102	84.3684	1	2.89001
Ghana	Lower Middle Income	2000	35.2715	3.43745	55.03	6.48889	2.3823	116.048	0.544919	3.3293
Ghana	Lower Middle Income	2001	35.2418	9.09776	55.1	5.25249	1.91272	110.046	0.716305	1.68056
Ghana	Lower Middle Income	2002	35.1484	4.65656	55.12	5.81507	1.82636	97.4892	0.792417	0.955674
Ghana	Lower Middle Income	2003	36.5454	8.63222	55.1	6.37765	1.65224	97.2871	0.866764	1.79172
Ghana	Lower Middle Income	2004	37.9524	16.1563	55.05	3.36806	1.31001	99.6703	0.899495	1.56811
Ghana	Lower Middle Income	2005	37.453	7.45001	54.96	5.178	1.09959	98.1715	0.905209	1.34923
Ghana	Lower Middle Income	2006	28.9489	26.5491	54.93	2.7609	1.20738	65.9214	0.915107	3.11146
Ghana	Lower Middle Income	2007	27.2941	24.4299	53.94	5.80608	1.07909	65.3543	0.932619	5.57108
Ghana	Lower Middle Income	2008	29.4081	21.2671	52.63	4.93166	1.04789	69.5142	1.05228	9.46666
Ghana	Lower Middle Income	2009	30.9934	28.8025	51.51	2.37896	1.34196	71.5947	1.40497	9.1083
Ghana	Lower Middle Income	2010	28.0387	28.9547	50.11	2.58336	1.09923	75.3778	1.42998	7.84958
Ghana	Lower Middle Income	2011	23.6637	21.2669	48.36	3.64626	0.99645	86.2955	1.52062	8.25574
Ghana	Lower Middle Income	2012	22.1312	56.5459	46.85	1.65998	1.09725	93.168	1.82487	7.98266
Ghana	Lower Middle Income	2013	20.3698	41.7786	45.38	2.49813	0.835429	60.7593	1.98135	5.13665
Ghana	Lower Middle Income	2014	19.5838	26.4119	40.41	2.15979	0.623309	63.8366	2.89657	6.13949
Ghana	Lower Middle Income	2015	19.9827	40.6291	35.18	1.66542	0.723639	76.5213	3.71464	6.46133
Ghana	Lower Middle Income	2016	20.8443	37.3046	33.89	4.98355	1.10528	67.877	3.90982	6.20551
Ghana	Lower Middle Income	2017	19.5617	65.8371	32.57	1.57962	0.928617	70.5484	4.35053	5.38849
Ghana	Lower Middle Income	2018	18.1366	48.7983	31.05	1.38141	1.17035	67.9585	4.58533	4.44141
Ghana	Lower Middle Income	2019	17.3232	73.1602	29.75	1.104	3.61177	76.8248	5.21737	5.67745
Ghana	Lower Middle Income	2020	18.8538	107.424	28.45	0.82659	6.0532	38.5169	5.59571	2.67804
Ghana	Lower Middle Income	2021	19.7088	141.688	27.15	0.54918	8.49462	58.43	5.8057	3.36855
Honduras	Lower Middle Income	2000	14.3725	169.007	35.94	3.58105	0.84041	120.392	14.8406	4.86983
Honduras	Lower Middle Income	2001	13.166	141.854	36.94	4.54505	0.865169	115.943	15.4768	4.0494
Honduras	Lower Middle Income	2002	12.1834	41.5743	38.83	4.48622	0.948749	117.997	16.4371	3.65623
Honduras	Lower Middle Income	2003	11.6141	54.9582	37.36	4.05618	0.860092	122.248	17.3525	4.74056
Honduras	Lower Middle Income	2004	12.1707	36.5915	34.93	3.81675	0.745827	135.462	18.2097	6.67605
Honduras	Lower Middle Income	2005	12.4709	60.6231	33.11	2.98452	0.765341	136.49	18.8323	6.16027
Honduras	Lower Middle Income	2006	11.8566	98.442	35.62	2.8726	0.958345	133.132	18.8952	6.57287
Honduras	Lower Middle Income	2007	11.911	90.1732	33.99	2.27061	0.886464	135.071	18.8951	7.82223
Honduras	Lower Middle Income	2008	12.1502	77.6148	34.27	1.89081	1.1061	135.749	18.9038	8.65022
Honduras	Lower Middle Income	2009	10.825	62.0998	35.5	1.511	1.32573	96.905	18.8951	3.38987
Honduras	Lower Middle Income	2010	11.5912	85.4885	36.45	1.27065	1.09464	109.442	18.8951	3.83461
Honduras	Lower Middle Income	2011	14.2197	131.233	35.3	1.07898	1.00473	122.217	18.9171	5.8868
Honduras	Lower Middle Income	2012	13.5663	107.7	37.01	0.963318	0.968577	121.188	19.5023	5.83609
Honduras	Lower Middle Income	2013	12.1911	123.721	34.52	1.08522	0.965932	116.306	20.3538	5.77863
Honduras	Lower Middle Income	2014	12.5383	139.743	28.83	1.20713	0.963286	112.975	20.9872	8.62901
Honduras	Lower Middle Income	2015	12.216	131.649	28.72	1.39309	1.05163	107.264	21.9452	6.27595
Honduras	Lower Middle Income	2016	12.0499	163.993	27.35	1.52113	1.29607	99.8157	22.835	5.28157
Honduras	Lower Middle Income	2017	12.6698	184.15	31.99	1.24631	1.41233	101.813	23.4871	4.10592
Honduras	Lower Middle Income	2018	11.6102	205.01	30.67	1.17928	1.24191	103.551	23.9027	5.99385
Honduras	Lower Middle Income	2019	10.7537	157.142	29.49	1.39789	1.31942	98.0276	24.5085	3.80668
Honduras	Lower Middle Income	2020	12.1172	157.142	28.31	0.929671	1.32447	85.6194	24.5819	0.990509
Honduras	Lower Middle Income	2021	11.0408	157.142	27.13	1.20259	1.4293	100.381	24.0167	3.07471
India	Lower Middle Income	2000	21.6111	103.786	59.65	1.25928	3.2301	26.9009	44.9416	0.765213
India	Lower Middle Income	2001	21.6189	108.182	59.1	1.13947	3.64549	25.9933	47.1864	1.05638
India	Lower Middle Income	2002	19.5345	100.329	58.6	1.0628	3.10581	29.5087	48.6103	1.01157
India	Lower Middle Income	2003	19.592	105.177	57.76	1.07983	3.04458	30.5924	46.5833	0.605889
India	Lower Middle Income	2004	17.8147	115.272	56.78	1.20388	2.58329	37.5038	45.3165	0.765601
India	Lower Middle Income	2005	17.6202	127.615	56	1.26776	1.97188	42.0017	44.1	0.886101
India	Lower Middle Income	2006	16.8094	136.404	55.08	1.71788	1.65965	45.7245	45.307	2.13017
India	Lower Middle Income	2007	16.7501	142.835	54.11	1.98294	1.72335	45.6863	41.3485	2.0734
India	Lower Middle Income	2008	16.7909	153.349	53.51	1.73541	1.46654	53.3682	43.5052	3.62052
India	Lower Middle Income	2009	16.7443	167.457	52.5	1.28974	1.49609	46.2729	48.4053	2.65159
India	Lower Middle Income	2010	17.0265	179.036	51.52	2.22626	1.58463	49.2552	45.7258	1.63503
India	Lower Middle Income	2011	17.192	180.748	49.26	2.48196	1.56886	55.6239	46.6705	2.00207
India	Lower Middle Income	2012	16.8454	163.122	47	4.09609	1.63514	55.7937	53.4372	1.31293
India	Lower Middle Income	2013	17.1484	156.496	46.5	2.82994	1.65787	53.8441	58.5978	1.51628
India	Lower Middle Income	2014	16.7919	163.498	45.89	2.17095	1.78765	48.9222	61.0295	1.69566
India	Lower Middle Income	2015	16.1745	171.038	45.26	1.7736	1.8497	41.9229	64.1519	2.09212
India	Lower Middle Income	2016	16.3638	166.003	44.56	1.53732	2.04944	40.0825	67.1953	1.93736
India	Lower Middle Income	2017	16.5583	170.569	43.93	1.51484	1.79105	40.7425	65.1216	1.50732
India	Lower Middle Income	2018	16.0316	176.071	43.33	1.56953	1.70444	43.617	68.3895	1.55821
India	Lower Middle Income	2019	16.7292	186.457	42.6	1.14645	1.85942	39.9625	70.4203	1.78738
India	Lower Middle Income	2020	18.2289	209.408	41.87	1.33685	1.631	37.8054	74.0996	2.41266
India	Lower Middle Income	2021	16.8186	232.36	41.14	1.46902	1.64554	45.2903	73.918	1.40816
Indonesia	Lower Middle Income	2000	15.6787	121.634	45.28	3.60207	7.17937	71.4369	8421.77	-2.75744
Indonesia	Lower Middle Income	2001	15.9949	130.609	43.77	3.59018	7.47437	69.7932	10260.9	-1.85569
Indonesia	Lower Middle Income	2002	16.3197	123.959	44.34	4.32798	5.80403	59.0795	9311.19	0.0741516
Indonesia	Lower Middle Income	2003	15.1853	131.132	46.38	4.95206	5.31185	53.6165	8577.13	-0.254256
Indonesia	Lower Middle Income	2004	14.3358	131.209	43.33	5.02158	4.55201	59.7613	8938.85	0.738244
Indonesia	Lower Middle Income	2005	13.1266	143.986	44	5.05859	3.45354	63.9879	9704.74	2.91611
Indonesia	Lower Middle Income	2006	12.9738	158.016	42.06	6.40257	3.41427	56.6571	9159.32	1.34794
Indonesia	Lower Middle Income	2007	13.7167	181.457	41.26	6.24368	3.51226	54.8293	9141	1.60301
Indonesia	Lower Middle Income	2008	14.4817	184.528	41.1	6.39891	3.03988	58.5614	9698.96	1.82633
Indonesia	Lower Middle Income	2009	15.2901	181.64	40.45	4.52011	2.80085	45.5121	10389.9	0.903919
Indonesia	Lower Middle Income	2010	13.9292	181.517	39.13	6.54552	3.07949	46.7013	9090.43	2.02518
Indonesia	Lower Middle Income	2011	13.5123	198.419	37.19	7.50758	3.20398	50.18	8770.43	2.30298
Indonesia	Lower Middle Income	2012	13.374	246.398	35.93	5.96261	2.64648	49.5829	9386.63	2.30978
Indonesia	Lower Middle Income	2013	13.3567	230.651	34.98	5.85554	2.74136	48.6374	10461.2	2.55136
Indonesia	Lower Middle Income	2014	13.3368	253.771	34.28	4.94089	2.91489	48.0802	11865.2	2.81997
Indonesia	Lower Middle Income	2015	13.4926	255.987	33.04	5.00289	2.89706	41.9376	13389.4	2.29762
Indonesia	Lower Middle Income	2016	13.4787	235.42	31.82	4.82025	3.09711	37.4213	13308.3	0.487372
Indonesia	Lower Middle Income	2017	13.1566	253.791	30.79	5.9903	3.15626	39.3555	13380.8	2.01949
Indonesia	Lower Middle Income	2018	12.8085	263.469	29.63	5.09433	2.88939	43.0743	14236.9	1.81429
Indonesia	Lower Middle Income	2019	12.7126	224.181	28.5	5.45453	2.74354	37.6278	14147.7	2.23336
Indonesia	Lower Middle Income	2020	13.7025	248.201	27.37	5.10396	2.50537	32.9756	14582.2	1.81121
Indonesia	Lower Middle Income	2021	13.2807	272.22	26.24	4.62511	2.64586	40.4228	14308.1	1.78458
Iran, Islamic Rep.	Lower Middle Income	2000	9.06842	93.3773	24.4	0.404522	2.62671	41.2572	1764.86	0.0355866
Iran, Islamic Rep.	Lower Middle Income	2001	8.31084	83.5773	24.47	0.534909	2.28169	40.5356	1753.99	0.32166
Iran, Islamic Rep.	Lower Middle Income	2002	7.82555	87.8961	24.5	0.404372	1.74174	48.1727	6907.03	2.73611
Iran, Islamic Rep.	Lower Middle Income	2003	7.45109	93.4342	24.53	0.416685	2.04435	50.6791	8193.89	1.87403
Iran, Islamic Rep.	Lower Middle Income	2004	6.88958	98.4907	24.65	0.300241	2.19042	51.3139	8613.99	1.59821
Iran, Islamic Rep.	Lower Middle Income	2005	6.50138	103.497	24.75	0.28508	1.92062	54.4405	8963.96	1.27585
Iran, Islamic Rep.	Lower Middle Income	2006	7.11821	126.781	23.18	0.349401	0.640166	53.1674	9170.94	0.870277
Iran, Islamic Rep.	Lower Middle Income	2007	7.18557	97.7244	22.81	0.340808	1.06477	49.8873	9281.15	0.576707
Iran, Islamic Rep.	Lower Middle Income	2008	6.12277	108.099	21.21	0.332216	1.48937	48.2294	9428.53	0.480188
Iran, Islamic Rep.	Lower Middle Income	2009	6.92449	90.393	20.86	0.323623	1.91398	43.6996	9864.3	0.716485
Iran, Islamic Rep.	Lower Middle Income	2010	6.49939	90.2489	19.22	0.315031	2.33858	43.7706	10254.2	0.749572
Iran, Islamic Rep.	Lower Middle Income	2011	4.64212	48.3057	18.81	0.203096	2.39281	41.2194	10616.3	0.683037
Iran, Islamic Rep.	Lower Middle Income	2012	6.79694	52.3099	18.49	0.332132	2.7074	44.0893	12175.5	0.723832
Iran, Islamic Rep.	Lower Middle Income	2013	8.77491	56.8089	18.24	0.461168	3.02199	47.0867	18414.4	0.618932
Iran, Islamic Rep.	Lower Middle Income	2014	9.37842	73.213	17.89	0.531812	2.3811	45.3514	25941.7	0.457336
Iran, Islamic Rep.	Lower Middle Income	2015	10.0916	47.4771	18.03	0.584979	2.5953	39.4226	29011.5	0.502189
Iran, Islamic Rep.	Lower Middle Income	2016	9.78442	47.5355	17.98	0.4107	2.69889	40.3878	30914.9	0.736318
Iran, Islamic Rep.	Lower Middle Income	2017	9.82706	51.8308	17.58	0.328322	2.67401	44.7449	33226.3	1.03138
Iran, Islamic Rep.	Lower Middle Income	2018	11.219	57.9422	17.69	0.344378	3.09008	58.3849	40864.3	0.715444
Iran, Islamic Rep.	Lower Middle Income	2019	13.3249	63.1445	17.37	0.360433	3.50615	50.7543	42000	0.53146
Iran, Islamic Rep.	Lower Middle Income	2020	12.213	68.5251	17.05	0.376489	3.92221	43.8102	42000	0.559783
Iran, Islamic Rep.	Lower Middle Income	2021	12.3931	73.9058	16.73	0.392545	4.33828	44.3738	42000	0.396149
Kenya	Lower Middle Income	2000	28.7218	29.7904	48.73	8.59702	2.45193	53.309	76.1755	0.872896
Kenya	Lower Middle Income	2001	27.8493	29.2492	51.5	12.8748	2.08328	55.9468	78.5632	0.0408334
Kenya	Lower Middle Income	2002	25.854	27.3131	54.28	10.6975	2.03792	55.1727	78.7491	0.210062
Kenya	Lower Middle Income	2003	25.8044	33.0968	56.76	10.7905	2.07195	54.1323	75.9356	0.548413
Kenya	Lower Middle Income	2004	24.929	27.6809	58.93	15.8378	2.14	59.477	79.1739	0.286194
Kenya	Lower Middle Income	2005	24.2363	34.3266	61.06	9.99227	1.74828	64.4789	75.5541	0.113202
Kenya	Lower Middle Income	2006	20.5197	33.1548	61.14	11.9825	1.87835	55.2365	72.1008	0.19622
Kenya	Lower Middle Income	2007	20.5867	36.3953	60.97	11.9198	1.89768	53.8948	67.3176	2.28124
Kenya	Lower Middle Income	2008	22.1963	33.2875	61.11	13.8812	1.31632	57.5786	69.1753	0.266291
Kenya	Lower Middle Income	2009	16.255	34.0431	60.94	13.0963	1.36516	45.9452	77.352	0.274534
Kenya	Lower Middle Income	2010	17.5678	32.7925	60.32	10.6948	1.55345	50.3943	79.2332	0.392165
Kenya	Lower Middle Income	2011	18.8947	39.5898	59.74	11.1235	1.48469	58.4022	88.8108	3.09471
Kenya	Lower Middle Income	2012	18.8297	47.2683	59.22	11.5522	1.41593	51.6237	84.5296	2.44726
Kenya	Lower Middle Income	2013	18.6166	56.5767	58.59	11.981	1.34718	47.4646	86.1229	1.81417
Kenya	Lower Middle Income	2014	18.3478	47.7308	57.94	11.1656	1.36878	46.1705	87.9222	1.20221
Kenya	Lower Middle Income	2015	19.4696	38.8849	57.26	10.3502	1.39038	40.3274	98.1785	0.8838
Kenya	Lower Middle Income	2016	20.0345	48.3822	56.53	11.738	1.63802	34.865	101.504	0.627591
Kenya	Lower Middle Income	2017	20.8936	63.0845	55.86	13.7811	1.32101	35.9951	103.41	1.64085
Kenya	Lower Middle Income	2018	20.3149	48.1231	55.08	13.3078	1.65922	34.4148	101.302	0.832686
Kenya	Lower Middle Income	2019	20.8612	57.2876	54.34	12.4878	1.84766	31.7595	101.991	0.468163
Kenya	Lower Middle Income	2020	22.621	65.2203	53.6	11.8211	1.86325	27.2339	106.451	0.423482
Kenya	Lower Middle Income	2021	22.4282	73.153	52.86	14.7599	1.90621	30.6692	109.638	0.419901
Kyrgyz Republic	Lower Middle Income	2000	34.1877	21.5332	53.08	8.69632	1.82525	89.4309	47.7038	-0.172311
Kyrgyz Republic	Lower Middle Income	2001	34.541	20.5491	52.92	7.23359	1.9428	73.7469	48.378	0.328285
Kyrgyz Republic	Lower Middle Income	2002	34.4048	7.05056	49.11	15.0172	1.98867	82.9207	46.9371	0.290349
Kyrgyz Republic	Lower Middle Income	2003	33.6223	24.7106	43.24	9.59731	1.68746	83.9328	43.6484	2.37334
Kyrgyz Republic	Lower Middle Income	2004	29.9045	21.6822	38.91	7.47354	1.64803	93.8157	42.6499	7.9338
Kyrgyz Republic	Lower Middle Income	2005	28.4833	24.6285	38.5	8.52078	1.74587	95.084	41.0118	1.73012
Kyrgyz Republic	Lower Middle Income	2006	28.6803	22.1968	36.27	7.366	1.21166	120.75	40.1529	6.42244
Kyrgyz Republic	Lower Middle Income	2007	26.8802	22.4547	34.49	4.96587	1.50137	137.058	37.3163	5.46787
Kyrgyz Republic	Lower Middle Income	2008	23.4855	18.9738	34.02	2.50244	1.10031	146.106	36.5746	7.33454
Kyrgyz Republic	Lower Middle Income	2009	18.7607	22.0682	33.01	2.42531	1.35742	133.379	42.9041	4.03784
Kyrgyz Republic	Lower Middle Income	2010	17.4483	22.6595	32.24	2.57201	1.18809	133.233	45.9643	9.86093
Kyrgyz Republic	Lower Middle Income	2011	16.5653	19.1684	31.11	2.22871	1.32794	136.18	46.1439	11.0646
Kyrgyz Republic	Lower Middle Income	2012	16.6542	24.3162	30.09	3.06003	1.45045	139.676	47.0045	3.95037
Kyrgyz Republic	Lower Middle Income	2013	14.6379	27.4302	31.67	2.0011	1.54744	134.027	48.4381	8.34376
Kyrgyz Republic	Lower Middle Income	2014	14.7187	32.0006	31.59	1.91138	1.56122	125.126	53.6541	4.59301
Kyrgyz Republic	Lower Middle Income	2015	14.0608	10.4036	29.31	1.70841	0.922852	110.962	64.4621	17.1312
Kyrgyz Republic	Lower Middle Income	2016	12.8345	12.6934	26.79	1.74483	1.90593	105.824	69.9141	9.08869
Kyrgyz Republic	Lower Middle Income	2017	12.5146	7.69035	23.03	1.95849	0.50633	100.617	68.8667	-1.39184
Kyrgyz Republic	Lower Middle Income	2018	11.6753	21.2298	20.43	2.33646	0.486956	98.8756	68.8403	1.74369
Kyrgyz Republic	Lower Middle Income	2019	11.6651	22.6697	19.32	2.29868	0.796661	99.3731	69.7893	4.55263
Kyrgyz Republic	Lower Middle Income	2020	13.5743	22.6464	18.21	1.96875	0.816213	83.4713	77.3461	-5.16033
Kyrgyz Republic	Lower Middle Income	2021	14.6822	22.6231	17.1	2.83821	0.632369	108.394	84.6408	2.89709
Lebanon	Lower Middle Income	2000	6.23751	405.093	18.78	1.75785	1.65662	50.1153	1507.5	5.75582
Lebanon	Lower Middle Income	2001	5.86312	488.142	18.4	5.72045	1.73671	55.5568	1507.5	8.23755
Lebanon	Lower Middle Income	2002	5.66293	263.4	18.05	2.17928	1.65525	51.0425	1507.5	6.97553
Lebanon	Lower Middle Income	2003	5.48637	234.35	17.69	1.35533	1.50595	54.0908	1507.5	14.2411
Lebanon	Lower Middle Income	2004	3.82091	254.564	17.27	1.22943	1.32436	90.9728	1507.5	8.97352
Lebanon	Lower Middle Income	2005	3.57964	155.154	16.86	1.41915	1.25723	92.7627	1507.5	12.2038
Lebanon	Lower Middle Income	2006	4.46973	113.515	16.42	0.842253	1.17068	91.0694	1507.5	12.1444
Lebanon	Lower Middle Income	2007	4.89277	173.008	15.87	0.802883	1.30223	97.9677	1507.5	13.5978
Lebanon	Lower Middle Income	2008	4.52189	163.409	15.34	0.84933	1.19099	106.626	1507.5	14.8805
Lebanon	Lower Middle Income	2009	3.95087	167.192	14.82	0.669297	1.21375	90.3978	1507.5	13.5697
Lebanon	Lower Middle Income	2010	3.86196	223.799	14.45	0.592537	1.09481	95.0967	1507.5	11.1328
Lebanon	Lower Middle Income	2011	3.80461	340.389	14.09	0.567649	1.07976	102.14	1507.5	7.85694
Lebanon	Lower Middle Income	2012	3.76453	240.464	13.76	0.500995	0.981052	88.5455	1507.5	7.06847
Lebanon	Lower Middle Income	2013	3.9554	209.053	13.41	0.594093	0.974469	86.1743	1507.5	5.67637
Lebanon	Lower Middle Income	2014	4.02281	220.673	13.11	0.548553	1.17243	79.8172	1507.5	5.95176
Lebanon	Lower Middle Income	2015	3.28466	265.57	12.81	0.61305	1.19139	71.839	1507.5	4.32469
Lebanon	Lower Middle Income	2016	2.72715	258.142	12.45	0.402794	1.13235	67.7236	1507.5	5.02174
Lebanon	Lower Middle Income	2017	2.79291	293.444	12.08	0.104074	0.141394	68.4554	1507.5	4.75678
Lebanon	Lower Middle Income	2018	3.2319	274.823	11.69	0.331012	1.11118	68.2573	1507.5	4.8414
Lebanon	Lower Middle Income	2019	3.14789	278.641	11.32	0.26409	0.913376	62.5593	1507.5	3.95463
Lebanon	Lower Middle Income	2020	3.07825	248.775	10.95	0.246514	0.871293	50.1298	1507.5	9.02105
Lebanon	Lower Middle Income	2021	1.40017	218.909	10.58	0.281283	1.00825	78.8286	1507.5	1.18043
Morocco	Lower Middle Income	2000	11.8773	41.909	45.43	2.01582	3.08459	59.1618	10.6256	1.09774
Morocco	Lower Middle Income	2001	13.192	42.4364	44.84	1.41992	3.16685	59.418	11.303	7.1581
Morocco	Lower Middle Income	2002	13.2005	65.5543	44.38	1.63329	3.2883	60.5341	11.0206	1.13729
Morocco	Lower Middle Income	2003	13.9231	55.3112	43.9	1.75378	3.32831	58.3277	9.57438	4.44228
Morocco	Lower Middle Income	2004	13.1609	48.9576	45.83	1.66719	2.98787	61.5965	8.86802	1.49821
Morocco	Lower Middle Income	2005	11.816	63.7872	45.48	1.83425	2.78199	67.9149	8.86501	2.67971
Morocco	Lower Middle Income	2006	13.6025	60.1687	43.4	1.7105	2.85016	71.4963	8.79558	3.58502
Morocco	Lower Middle Income	2007	10.8631	58.8295	42.74	1.50016	2.55336	78.4872	8.19233	3.5751
Morocco	Lower Middle Income	2008	11.9591	53.8266	41.98	0.992004	2.11235	85.6728	7.75033	2.66605
Morocco	Lower Middle Income	2009	13.0286	41.0654	41.3	1.55143	2.15095	67.9151	8.0571	2.12097
Morocco	Lower Middle Income	2010	12.9435	57.171	40.57	1.71725	2.16978	75.2476	8.41716	1.3309
Morocco	Lower Middle Income	2011	13.12	59.12	39.78	1.10247	2.1197	83.4268	8.08987	2.48727
Morocco	Lower Middle Income	2012	12.3296	56.9927	39.22	1.10142	1.87472	85.1249	8.62844	2.89209
Morocco	Lower Middle Income	2013	13.3896	63.5918	38.4	0.870476	1.77343	80.0206	8.4055	3.14616
Morocco	Lower Middle Income	2014	10.3531	71.3506	37.57	0.886027	1.76725	71.8936	8.40634	2.95924
Morocco	Lower Middle Income	2015	11.7962	70.4916	36.69	0.950609	1.81344	67.2887	9.76435	2.9461
Morocco	Lower Middle Income	2016	10.322	38.9911	35.96	0.945951	1.54993	71.1227	9.80748	1.93001
Morocco	Lower Middle Income	2017	11.1603	60.4055	35.03	0.831738	1.57853	74.1734	9.692	2.26092
Morocco	Lower Middle Income	2018	11.3055	63.2475	34.15	0.715657	1.60508	77.2549	9.3861	2.78338
Morocco	Lower Middle Income	2019	10.8424	65.2826	33.25	0.779519	1.5037	75.9981	9.61708	1.3348
Morocco	Lower Middle Income	2020	10.6642	58.1934	32.35	0.829987	1.50841	68.8473	9.49685	1.16913
Morocco	Lower Middle Income	2021	12.0359	51.1042	31.45	0.651374	1.52437	74.9517	8.98848	1.50549
Nicaragua	Lower Middle Income	2000	17.7655	15.0756	31.85	2.04657	0.607696	61.2985	12.6844	5.21799
Nicaragua	Lower Middle Income	2001	16.8133	10.1015	31.23	2.62786	0.514126	57.9801	13.3719	2.82164
Nicaragua	Lower Middle Income	2002	16.4301	28.4085	30.93	2.772	0.726544	58.0913	14.2513	3.90298
Nicaragua	Lower Middle Income	2003	15.6259	31.8956	30.53	2.04	0.488282	62.1751	15.1046	3.78209
Nicaragua	Lower Middle Income	2004	15.9688	32.9754	30.31	1.80323	0.464748	67.1953	15.9372	4.31364
Nicaragua	Lower Middle Income	2005	16.1379	28.1135	28.89	2.14153	0.50494	71.6457	16.7333	3.81407
Nicaragua	Lower Middle Income	2006	15.8999	32.6274	29.16	1.65305	0.493086	87.3103	17.57	4.24049
Nicaragua	Lower Middle Income	2007	16.4609	31.47	29.61	1.16498	0.482301	93.0259	18.4485	5.14191
Nicaragua	Lower Middle Income	2008	16.2623	27.1082	28.16	0.563309	0.345024	96.7941	19.3719	7.38265
Nicaragua	Lower Middle Income	2009	16.0678	34.6915	28.66	0.822649	0.612234	86.9934	20.3395	5.22854
Nicaragua	Lower Middle Income	2010	16.9818	34.7361	29.47	1.08159	0.727492	100.363	21.3564	5.59333
Nicaragua	Lower Middle Income	2011	18.8848	51.5729	30.27	1.35235	0.71172	111.827	22.4243	9.5792
Nicaragua	Lower Middle Income	2012	17.6121	50.205	30.51	0.745535	0.737337	115.177	23.5467	7.36517
Nicaragua	Lower Middle Income	2013	16.491	34.4195	30.88	0.656461	0.843812	110.984	24.7228	8.78723
Nicaragua	Lower Middle Income	2014	16.7083	50.9422	31.44	0.891478	0.881502	106.698	25.9589	9.06364
Nicaragua	Lower Middle Income	2015	16.1101	57.8175	30.98	0.858962	0.974635	98.1942	27.2568	7.58033
Nicaragua	Lower Middle Income	2016	14.915	59.1776	30.37	0.730227	0.997901	93.8137	28.621	7.44463
Nicaragua	Lower Middle Income	2017	14.9964	85.417	29.92	0.784412	1.10545	96.3809	30.0509	7.51057
Nicaragua	Lower Middle Income	2018	15.3223	58.2397	30.33	0.760734	1.08528	93.9845	31.5532	6.43059
Nicaragua	Lower Middle Income	2019	15.2482	57.9447	30.6	0.857058	1.17135	94.676	33.1217	3.99313
Nicaragua	Lower Middle Income	2020	15.56	77.0112	30.87	0.960991	1.43369	89.3997	34.3421	5.93074
Nicaragua	Lower Middle Income	2021	15.4846	96.0777	31.14	0.775785	1.6323	106.232	35.171	8.7069
Nigeria	Lower Middle Income	2000	21.3572	5.35714	48.75	0.00594553	0.924608	48.9956	101.697	1.64174
Nigeria	Lower Middle Income	2001	24.4754	6.69697	48.13	0.00617628	2.61324	49.6805	111.231	1.63553
Nigeria	Lower Middle Income	2002	36.9651	4.52888	47.1	0.281333	1.02434	40.0352	120.578	1.97158
Nigeria	Lower Middle Income	2003	33.8271	6.141	46.37	0.00926297	0.604882	49.335	129.222	1.91462
Nigeria	Lower Middle Income	2004	27.2305	4.54511	45.56	0.126723	0.625341	31.8959	132.888	1.38037
Nigeria	Lower Middle Income	2005	26.0893	7.19733	44.95	0.244183	0.645801	33.0595	131.274	2.83629
Nigeria	Lower Middle Income	2006	24.735	10.0389	44.34	0.361642	0.666261	42.5666	128.652	2.03575
Nigeria	Lower Middle Income	2007	24.6626	4.20505	43.66	0.76228	0.874918	39.3369	125.808	2.1692
Nigeria	Lower Middle Income	2008	25.2798	5.87683	42.95	0.928697	1.18965	40.7968	118.567	2.41374
Nigeria	Lower Middle Income	2009	26.7489	5.26103	42.16	1.13722	0.961601	36.0587	148.88	2.90025
Nigeria	Lower Middle Income	2010	23.8937	12.2137	41.36	1.63181	0.784062	43.3208	150.298	1.64207
Nigeria	Lower Middle Income	2011	22.2347	6.56129	40.58	6.12951	4.21258	53.278	153.863	2.13312
Nigeria	Lower Middle Income	2012	21.86	8.6687	39.47	7.26834	0.758004	44.5324	157.5	1.52378
Nigeria	Lower Middle Income	2013	20.7586	8.76051	38.27	3.20508	2.80685	31.0489	157.312	1.06954
Nigeria	Lower Middle Income	2014	19.9903	9.23039	37.51	0.434799	0.676909	30.8852	158.553	0.817478
Nigeria	Lower Middle Income	2015	20.6319	8.21552	36.94	0.309646	0.770747	21.3327	192.44	0.621502
Nigeria	Lower Middle Income	2016	20.9831	11.0813	36.55	0.16018	0.818804	20.7225	253.492	0.853396
Nigeria	Lower Middle Income	2017	20.8466	20.9686	36.05	0.232204	0.908827	26.3476	305.79	0.642183
Nigeria	Lower Middle Income	2018	21.2038	19.6057	35.53	0.133974	0.791532	33.0078	306.084	0.183822
Nigeria	Lower Middle Income	2019	21.9063	19.6057	34.97	0.114395	0.757918	34.0239	306.921	0.514393
Nigeria	Lower Middle Income	2020	24.1433	19.6057	34.41	0.155382	0.82298	16.3522	358.811	0.551893
Nigeria	Lower Middle Income	2021	23.3571	19.6057	33.85	0.264813	0.659089	22.5765	410.701	0.751578
Pakistan	Lower Middle Income	2000	25.6173	95.4414	43.01	2.95094	3.23284	25.3634	53.6482	0.375528
Pakistan	Lower Middle Income	2001	24.1983	94.0719	42.75	1.71052	4.28481	27.63	61.9272	0.475565
Pakistan	Lower Middle Income	2002	23.0629	97.7848	42.51	1.47106	4.81568	27.6338	59.7238	1.03373
Pakistan	Lower Middle Income	2003	22.8647	100.97	42.09	1.58512	4.94068	29.7964	57.752	0.581949
Pakistan	Lower Middle Income	2004	23.083	110.779	42.57	1.62068	5.8431	27.5496	58.2579	1.03749
Pakistan	Lower Middle Income	2005	22.9604	123.483	43.07	1.49482	4.19161	32.1544	59.5145	1.83332
Pakistan	Lower Middle Income	2006	21.608	125.73	43.39	1.23761	3.58943	35.6817	60.2713	3.11298
Pakistan	Lower Middle Income	2007	21.8005	118.423	43.64	1.22334	4.99884	32.9904	60.7385	3.66832
Pakistan	Lower Middle Income	2008	22.5003	119.155	44.7	1.40698	4.9393	35.5942	70.408	3.19736
Pakistan	Lower Middle Income	2009	22.7173	144.327	43.31	1.85079	4.25063	32.0718	81.7129	1.3904
Pakistan	Lower Middle Income	2010	23.2816	138.305	43.39	1.94622	4.91348	32.8689	85.1938	1.1413
Pakistan	Lower Middle Income	2011	25.1292	128.523	43.49	2.58117	4.93661	32.9399	86.3434	0.620823
Pakistan	Lower Middle Income	2012	23.7102	117.362	42.89	3.23493	3.8304	32.8055	93.3952	0.382827
Pakistan	Lower Middle Income	2013	23.8321	135.703	42.24	2.3026	4.26171	33.3336	101.629	0.576511
Pakistan	Lower Middle Income	2014	23.7445	134.854	42.23	1.98166	3.85904	30.9012	101.1	0.772219
Pakistan	Lower Middle Income	2015	23.8171	137.472	41.01	1.38179	4.12356	27.6547	102.769	0.618356
Pakistan	Lower Middle Income	2016	22.3283	144.563	42.27	1.02076	3.82521	24.7016	104.769	0.82135
Pakistan	Lower Middle Income	2017	21.9632	152.479	39.86	1.09518	3.7759	25.472	105.455	0.735837
Pakistan	Lower Middle Income	2018	21.6512	152.724	37.42	0.953789	4.35926	27.6261	121.824	0.487746
Pakistan	Lower Middle Income	2019	20.6779	152.385	36.92	1.02071	4.1583	28.9056	150.036	0.696146
Pakistan	Lower Middle Income	2020	21.8541	155.151	36.42	1.85001	5.89654	26.7163	161.838	0.684695
Pakistan	Lower Middle Income	2021	22.6738	157.916	35.92	1.86181	5.18431	27.0501	162.906	0.603568
Philippines	Lower Middle Income	2000	13.9411	145.918	37.11	0.555634	1.3659	85.1534	44.1923	1.77723
Philippines	Lower Middle Income	2001	13.3028	156.785	37.03	0.518972	1.18675	84.9004	50.9926	0.962985
Philippines	Lower Middle Income	2002	13.4484	139.34	37	0.484723	0.991509	83.8448	51.6036	2.09828
Philippines	Lower Middle Income	2003	13.1509	166.996	36.42	0.559213	0.950505	87.5746	54.2033	0.565263
Philippines	Lower Middle Income	2004	13.9844	171.76	35.97	0.582414	0.916895	87.1253	56.0399	0.623145
Philippines	Lower Middle Income	2005	13.5175	156.532	35.39	0.54445	0.866396	83.8457	55.0855	1.54906
Philippines	Lower Middle Income	2006	13.3612	143.579	34.81	0.508513	0.785731	80.8505	51.3143	2.12092
Philippines	Lower Middle Income	2007	13.6065	159.308	34.22	0.505492	0.746832	73.645	46.1484	1.87121
Philippines	Lower Middle Income	2008	14.5161	104.973	34.03	0.634164	0.717426	67.6811	44.3233	0.737801
Philippines	Lower Middle Income	2009	14.5402	121.445	33.76	0.600052	0.683762	60.8866	47.6797	1.17325
Philippines	Lower Middle Income	2010	13.7489	151.435	32.92	0.702509	0.63799	66.1043	45.1097	0.513698
Philippines	Lower Middle Income	2011	14.0957	144.861	32.68	1.04671	0.725915	60.7958	43.3131	0.856962
Philippines	Lower Middle Income	2012	13.0958	118.351	32.16	0.840873	0.644637	57.842	42.2288	1.22763
Philippines	Lower Middle Income	2013	12.4734	155.875	31.05	0.987228	0.660778	55.8248	42.4462	1.31643
Philippines	Lower Middle Income	2014	12.2717	157.344	30.42	1.03573	0.627714	57.4682	44.3952	1.92938
Philippines	Lower Middle Income	2015	10.9965	139.423	29.19	0.948387	0.624282	59.1416	45.5028	1.84018
Philippines	Lower Middle Income	2016	10.2051	169.625	26.9	0.836957	0.683389	61.7761	47.4925	2.59851
Philippines	Lower Middle Income	2017	10.183	212.599	25.44	0.898914	0.525905	68.1684	50.4037	3.12239
Philippines	Lower Middle Income	2018	9.65014	169.001	24.29	0.941255	0.663464	72.1634	52.6614	2.86834
Philippines	Lower Middle Income	2019	8.82032	195.484	22.86	1.12625	0.677698	68.8418	51.7958	2.30118
Philippines	Lower Middle Income	2020	10.1853	209.168	21.43	1.14757	0.602637	58.1696	49.6241	1.88586
Philippines	Lower Middle Income	2021	10.0685	222.851	20	1.29299	0.781107	63.5016	49.2546	2.66897
Samoa	Lower Middle Income	2000	15.0764	-1.38462	41.95	0.372363	1.44071	111.216	3.28636	-0.466207
Samoa	Lower Middle Income	2001	13.2281	-0.307692	40.58	0.446947	1.41865	99.5678	3.47804	0.531202
Samoa	Lower Middle Income	2002	11.9923	0.769231	40.02	0.521532	1.39658	87.92	3.37626	0.56758
Samoa	Lower Middle Income	2003	10.9889	1.84615	39.01	0.787498	1.51227	76.2721	2.97324	0.817056
Samoa	Lower Middle Income	2004	11.7404	3.33333	38.64	0.373914	1.71685	72.5294	2.78072	0.608446
Samoa	Lower Middle Income	2005	12.4866	3.36364	37.87	0.69457	2.09413	76.2247	2.71034	0.789356
Samoa	Lower Middle Income	2006	10.986	2.30769	37.15	0.688101	1.77757	82.4692	2.77929	4.3862
Samoa	Lower Middle Income	2007	10.665	3.8	35.81	0.468386	2.23431	83.2022	2.61657	1.18939
Samoa	Lower Middle Income	2008	10.0299	5.44444	35.38	0.139121	1.80624	73.8864	2.64418	7.15668
Samoa	Lower Middle Income	2009	11.2374	4.43038	35.73	0.375308	2.17283	75.9794	2.73078	1.57134
Samoa	Lower Middle Income	2010	10.1421	1.33333	34.54	0.42284	2.31	77.7009	2.48466	0.0494575
Samoa	Lower Middle Income	2011	8.74915	0.9375	33.8	0.33943	2.27877	77.6649	2.31747	2.04158
Samoa	Lower Middle Income	2012	8.99063	0.1885	33.95	0.126742	2.48991	81.5536	2.29231	2.69952
Samoa	Lower Middle Income	2013	9.36699	0.940417	33.94	0.390858	2.74086	78.0593	2.3109	1.72887
Samoa	Lower Middle Income	2014	8.97743	0.276429	33.09	0.157542	2.48273	80.5008	2.33177	2.86805
Samoa	Lower Middle Income	2015	8.32395	0.341959	32.33	0.191657	1.99481	74.6344	2.56087	3.25999
Samoa	Lower Middle Income	2016	8.6444	3.6413	31.76	0.177322	2.14886	75.2118	2.56493	0.298683
Samoa	Lower Middle Income	2017	9.90758	1.33631	31.41	0.29738	2.50001	74.0111	2.55438	1.04146
Samoa	Lower Middle Income	2018	9.14766	5.19919	30.85	0.226798	2.69184	78.935	2.58728	1.90264
Samoa	Lower Middle Income	2019	9.10455	5.63596	30.21	0.244433	2.55474	83.3311	2.64883	-0.238658
Samoa	Lower Middle Income	2020	9.53628	2.47298	29.57	0.485298	2.93354	77.4836	2.66496	0.509297
Samoa	Lower Middle Income	2021	9.85364	-0.689991	28.93	0.726164	3.31234	60.8942	2.55609	1.03353
Senegal	Lower Middle Income	2000	16.4392	11.4991	46.32	1.74668	2.07288	48.6801	710.208	1.35774
Senegal	Lower Middle Income	2001	16.2524	9.64827	45.63	2.32972	1.93712	49.7206	732.398	0.692757
Senegal	Lower Middle Income	2002	13.3808	11.7944	45.1	3.33403	1.8722	53.1443	693.713	1.18024
Senegal	Lower Middle Income	2003	15.4911	10.9386	44.17	3.44859	1.76144	50.8212	579.897	0.986458
Senegal	Lower Middle Income	2004	14.2018	12.7118	43.25	2.7749	1.96113	53.6592	527.338	1.36535
Senegal	Lower Middle Income	2005	15.1804	9.86628	42.34	2.10516	1.62626	54.9032	527.258	1.52551
Senegal	Lower Middle Income	2006	13.3952	2.30889	41.62	5.15485	1.60707	54.1362	522.426	2.47771
Senegal	Lower Middle Income	2007	12.2459	2.14596	40.7	2.91533	1.45744	59.2713	478.634	2.51146
Senegal	Lower Middle Income	2008	14.6866	2.30304	39.84	1.55414	1.29437	62.7618	446	2.70405
Senegal	Lower Middle Income	2009	16.1077	6.3718	39.07	0.996837	1.52501	52.3073	470.293	2.053
Senegal	Lower Middle Income	2010	15.9453	8.20237	38.19	1.33906	1.51707	52.4579	494.794	1.68778
Senegal	Lower Middle Income	2011	12.9471	6.82758	37.4	1.4349	1.6046	57.5769	471.249	1.90107
Senegal	Lower Middle Income	2012	14.0977	10.5242	36.39	1.73307	1.5219	61.9753	510.556	1.56368
Senegal	Lower Middle Income	2013	13.7249	12.3812	35.49	2.39024	1.48531	60.6268	493.9	1.64582
Senegal	Lower Middle Income	2014	13.3688	11.7406	34.35	2.28555	1.48918	58.4425	493.757	2.03613
Senegal	Lower Middle Income	2015	14.2826	16.2406	33.33	1.93211	1.7521	58.1103	591.212	2.30195
Senegal	Lower Middle Income	2016	14.414	21.5512	32.49	1.9456	1.83977	54.1082	592.606	2.4811
Senegal	Lower Middle Income	2017	14.982	34.5758	31.62	1.8059	1.56221	57.7053	580.657	2.80185
Senegal	Lower Middle Income	2018	14.9882	16.8612	30.83	1.82892	1.5012	61.7893	555.446	3.66763
Senegal	Lower Middle Income	2019	14.8996	21.5535	30.1	1.07929	1.55538	64.2497	585.911	4.55349
Senegal	Lower Middle Income	2020	16.2159	25.2718	29.37	1.37291	1.47313	60.0047	575.586	7.53543
Senegal	Lower Middle Income	2021	15.3237	28.9901	28.64	1.23142	1.41234	63.2636	554.531	8.07918
Sri Lanka	Lower Middle Income	2000	19.9273	269.907	41.02	1.5762	1.17931	88.6364	77.0051	1.05899
Sri Lanka	Lower Middle Income	2001	20.0666	266.45	40.76	1.60222	1.27983	80.8986	89.383	1.09075
Sri Lanka	Lower Middle Income	2002	14.2793	304.563	40	1.66595	1.1655	76.3351	95.6621	1.18828
Sri Lanka	Lower Middle Income	2003	13.2305	259.184	39.15	2.0421	1.11196	75.3362	96.521	1.21133
Sri Lanka	Lower Middle Income	2004	12.5438	287.01	38.28	2.20161	1.11735	79.4829	101.194	1.12668
Sri Lanka	Lower Middle Income	2005	11.8195	255.292	37.33	2.05066	1.21804	73.604	100.498	1.11613
Sri Lanka	Lower Middle Income	2006	11.3363	291.315	36.22	2.66937	1.38732	71.2612	103.914	1.69626
Sri Lanka	Lower Middle Income	2007	11.6832	288.525	35.26	2.28976	1.3587	68.6065	110.623	1.86397
Sri Lanka	Lower Middle Income	2008	13.3792	311.712	34.33	3.07038	1.1046	63.369	108.334	1.84753
Sri Lanka	Lower Middle Income	2009	12.692	257.928	33.49	3.23313	1.16498	49.1491	114.945	0.960391
Sri Lanka	Lower Middle Income	2010	9.04834	229.048	31.82	3.9497	1.44854	48.7773	113.064	0.814445
Sri Lanka	Lower Middle Income	2011	9.53316	257.315	31.42	4.02306	1.56728	48.4054	110.565	1.41088
Sri Lanka	Lower Middle Income	2012	7.91029	205.855	30.99	3.32522	1.34324	48.0336	127.603	1.33592
Sri Lanka	Lower Middle Income	2013	7.9246	173.986	30.22	2.62271	1.26345	47.6617	129.069	1.2111
Sri Lanka	Lower Middle Income	2014	8.08071	261.315	28.87	2.62939	1.57866	47.2898	130.565	1.08281
Sri Lanka	Lower Middle Income	2015	8.21694	190.095	28.66	2.48209	2.19026	46.918	135.857	0.798271
Sri Lanka	Lower Middle Income	2016	7.26172	126.263	27.1	2.65803	2.14111	46.4715	145.582	1.01923
Sri Lanka	Lower Middle Income	2017	7.43068	117.394	26.07	2.62379	1.82219	47.1404	152.446	1.45452
Sri Lanka	Lower Middle Income	2018	7.59206	138.296	25.5	2.55842	1.85099	49.8094	162.465	1.70809
Sri Lanka	Lower Middle Income	2019	7.25625	189.217	24.98	2.49306	1.87979	49.4255	178.745	0.835215
Sri Lanka	Lower Middle Income	2020	8.1482	297.774	24.46	3.35227	2.16089	36.6351	185.593	0.508347
Sri Lanka	Lower Middle Income	2021	8.70482	406.332	23.94	3.02293	2.32882	41.0587	198.764	0.671922
Tanzania	Lower Middle Income	2000	26.2083	2.60512	82.99	11.081	2.68446	23.9809	800.409	3.46443
Tanzania	Lower Middle Income	2001	25.8003	0.923095	82.29	9.63375	2.24658	28.0205	876.412	4.04421
Tanzania	Lower Middle Income	2002	25.1631	3.69977	80.6	7.76932	2.50555	27.4898	966.583	2.7971
Tanzania	Lower Middle Income	2003	24.9107	4.4555	78.77	7.91222	1.8799	30.4384	1038.42	2.09141
Tanzania	Lower Middle Income	2004	25.697	5.52341	76.75	9.01878	1.65316	33.5982	1089.33	2.65376
Tanzania	Lower Middle Income	2005	24.6488	5.78173	74.55	10.191	1.11938	36.9593	1128.93	5.08461
Tanzania	Lower Middle Income	2006	23.6693	5.12736	72.18	6.97607	0.800134	42.7682	1251.9	2.16111
Tanzania	Lower Middle Income	2007	23.2455	4.70971	71.75	6.78237	0.765942	48.0584	1245.04	2.66217
Tanzania	Lower Middle Income	2008	24.7655	4.67662	71.33	7.07875	0.767574	49.0265	1196.31	4.94701
Tanzania	Lower Middle Income	2009	26.0352	7.51997	70.9	7.12359	0.87701	43.5326	1320.31	3.27569
Tanzania	Lower Middle Income	2010	25.5824	8.72011	70.39	5.59332	0.858446	47.6404	1395.62	5.66373
Tanzania	Lower Middle Income	2011	24.9769	8.91878	69.77	3.56465	0.752364	56.1661	1557.43	3.54721
Tanzania	Lower Middle Income	2012	26.5509	8.68886	69.3	5.70305	0.810538	54.3696	1571.7	4.53877
Tanzania	Lower Middle Income	2013	26.7909	12.38	68.69	4.62846	0.69245	48.6306	1597.56	4.56926
Tanzania	Lower Middle Income	2014	25.8026	9.68272	68.05	2.84473	1.04407	45.356	1653.23	2.83417
Tanzania	Lower Middle Income	2015	26.7459	9.5554	67.48	3.3687	0.688643	40.7577	1991.39	3.1787
Tanzania	Lower Middle Income	2016	27.4441	13.3178	66.86	3.49484	1.2692	35.4205	2177.09	1.73593
Tanzania	Lower Middle Income	2017	28.7421	12.6263	66.23	3.75183	1.0784	32.2389	2228.86	1.75861
Tanzania	Lower Middle Income	2018	27.8686	16.2927	65.67	1.24806	1.37154	32.6426	2263.78	1.70441
Tanzania	Lower Middle Income	2019	26.5464	16.045	65.09	4.71382	1.58403	32.9591	2288.21	1.991
Tanzania	Lower Middle Income	2020	26.7371	16.4433	64.51	3.29942	1.71191	29.6043	2294.15	1.09741
Tanzania	Lower Middle Income	2021	25.8857	16.8417	63.93	3.44441	1.46787	31.3833	2297.76	1.3588
Tunisia	Lower Middle Income	2000	10.0063	38.8617	20.3	0.659613	3.0541	82.6391	1.37068	3.49607
Tunisia	Lower Middle Income	2001	9.42186	36.049	19.92	0.713212	2.84837	89.5522	1.43871	2.0462
Tunisia	Lower Middle Income	2002	8.29848	36.8098	19.72	0.719621	2.85272	85.3422	1.42173	3.41499
Tunisia	Lower Middle Income	2003	9.2915	39.6057	19.3	0.781525	2.78625	82.3903	1.28846	1.96511
Tunisia	Lower Middle Income	2004	9.90255	42.6729	18.75	0.675626	2.76762	86.9253	1.24547	1.89894
Tunisia	Lower Middle Income	2005	9.16983	45.4579	18.53	0.637884	2.63373	90.2512	1.29743	2.20839
Tunisia	Lower Middle Income	2006	9.28071	44.9149	19.44	0.617421	2.28155	93.9409	1.33102	9.42456
Tunisia	Lower Middle Income	2007	8.64202	46.1398	18.7	0.480294	2.2241	104.059	1.28136	3.89408
Tunisia	Lower Middle Income	2008	7.84865	40.8466	18.02	0.472237	1.91003	114.344	1.23214	5.79719
Tunisia	Lower Middle Income	2009	8.45661	48.3931	18.47	0.489351	2.03664	93.0169	1.35027	3.50995
Tunisia	Lower Middle Income	2010	6.84615	47.4318	17.95	0.500973	2.14142	100.151	1.4314	2.88814
Tunisia	Lower Middle Income	2011	7.57684	48.3973	16.36	0.469559	2.0102	100.106	1.40778	0.899088
Tunisia	Lower Middle Income	2012	8.30026	49.5084	17.07	0.492209	1.96001	101.551	1.56189	3.28521
Tunisia	Lower Middle Income	2013	7.96931	40.4136	15.37	0.453597	1.77755	98.9548	1.62466	2.17447
Tunisia	Lower Middle Income	2014	8.57166	45.7496	14.87	0.507903	1.86342	95.5338	1.69768	2.03846
Tunisia	Lower Middle Income	2015	9.20601	53.1128	14.75	0.63068	1.94176	87.2485	1.96162	2.11997
Tunisia	Lower Middle Income	2016	8.52552	61.9735	14.77	0.714901	2.01426	87.0927	2.14803	1.40342
Tunisia	Lower Middle Income	2017	8.98605	48.7534	14.81	0.557417	1.7852	95.8092	2.41942	1.92329
Tunisia	Lower Middle Income	2018	9.88853	57.1707	14.28	0.456057	1.77249	103.872	2.64687	2.31679
Tunisia	Lower Middle Income	2019	9.76626	56.7245	13.8	0.379957	1.58396	102.333	2.93443	1.93331
Tunisia	Lower Middle Income	2020	10.3803	56.5318	13.32	0.364149	1.51953	84.2408	2.81236	1.39211
Tunisia	Lower Middle Income	2021	10.1386	56.3391	12.84	0.390872	1.56479	94.3522	2.79447	1.41418
Ukraine	Lower Middle Income	2000	13.9518	13.5119	26.5	1.68772	1.5042	115.736	5.44023	1.83782
Ukraine	Lower Middle Income	2001	13.9761	14.568	25.97	1.49275	1.53353	99.9261	5.37216	2.01478
Ukraine	Lower Middle Income	2002	12.6033	15.9494	25.47	1.80866	1.32051	95.9947	5.32662	1.57656
Ukraine	Lower Middle Income	2003	10.4995	15.7784	24.69	1.84758	1.33187	102.59	5.33269	2.73792
Ukraine	Lower Middle Income	2004	10.437	16.418	23.94	1.55416	1.35171	109.982	5.31918	2.55132
Ukraine	Lower Middle Income	2005	8.87531	17.1925	23.34	1.46598	1.32408	94.6476	5.12473	8.7495
Ukraine	Lower Middle Income	2006	7.23906	21.5537	22.56	1.36155	1.16654	89.1811	5.05	5.00873
Ukraine	Lower Middle Income	2007	6.283	27.6389	21.89	1.29134	1.01927	88.0466	5.05	6.85318
Ukraine	Lower Middle Income	2008	6.5354	32.7868	21.38	0.865641	0.890683	94.1719	5.26722	5.68813
Ukraine	Lower Middle Income	2009	6.9054	27.3034	21.3	1.17989	1.08815	87.4762	7.79124	3.9234
Ukraine	Lower Middle Income	2010	7.40221	32.6582	20.33	1.14823	1.08487	95.7297	7.93564	4.56838
Ukraine	Lower Middle Income	2011	8.15022	38.8723	20.34	1.06791	0.991039	104.805	7.96756	4.25611
Ukraine	Lower Middle Income	2012	7.76131	41.4088	19.89	0.986627	0.958365	102.623	7.99103	4.47718
Ukraine	Lower Middle Income	2013	8.69231	45.5719	20.01	1.26509	0.988911	94.0017	7.993	2.36694
Ukraine	Lower Middle Income	2014	10.1546	44.9081	14.77	1.76539	1.09416	100.692	11.8867	0.634441
Ukraine	Lower Middle Income	2015	12.0594	43.1735	15.26	2.15149	1.13994	107.807	21.8447	-0.217508
Ukraine	Lower Middle Income	2016	11.7257	52.7474	15.6	2.10627	1.2434	105.521	25.5513	4.42178
Ukraine	Lower Middle Income	2017	10.1777	61.8826	15.41	1.74188	1.18002	104.035	26.5966	3.28306
Ukraine	Lower Middle Income	2018	10.1395	65.3908	14.42	2.02343	1.06452	99.1998	27.2005	3.80087
Ukraine	Lower Middle Income	2019	8.96518	65.0732	13.82	1.73859	0.971306	90.5112	25.8456	3.7665
Ukraine	Lower Middle Income	2020	9.31015	75.5888	13.22	1.71145	1.05435	79.1565	26.9575	0.194103
Ukraine	Lower Middle Income	2021	10.633	86.1045	12.62	1.5708	1.01778	82.6213	27.2862	3.65894
Vietnam	Lower Middle Income	2000	24.5346	365.645	65.25	1.98707	2.90957	111.417	14167.8	4.16392
Vietnam	Lower Middle Income	2001	23.241	286.735	63.99	1.94997	3.36197	111.956	14725.2	3.97734
Vietnam	Lower Middle Income	2002	23.0294	295.488	62.04	2.32067	3.11846	116.697	15279.5	3.99269
Vietnam	Lower Middle Income	2003	22.5424	332.929	59.68	2.42283	3.18473	124.328	15509.6	3.66601
Vietnam	Lower Middle Income	2004	21.8077	367.815	57.9	2.37636	3.72136	133.017	15746	3.54408
Vietnam	Lower Middle Income	2005	19.3	339.649	54.83	3.12037	3.68296	130.715	15858.9	3.3904
Vietnam	Lower Middle Income	2006	18.7268	342.972	51.67	4.06734	3.82146	138.314	15994.2	3.616
Vietnam	Lower Middle Income	2007	18.6551	403.518	49.28	3.82373	3.09285	154.605	16105.1	8.65472
Vietnam	Lower Middle Income	2008	20.4131	303.464	48.62	3.30731	3.07471	154.317	16302.2	9.66304
Vietnam	Lower Middle Income	2009	19.1685	443.776	47.55	2.7738	2.97105	134.706	17065.1	7.16882
Vietnam	Lower Middle Income	2010	15.3751	365.253	48.71	4.05331	3.51963	113.978	18612.9	5.43474
Vietnam	Lower Middle Income	2011	16.2592	353.757	48.31	4.35735	3.87914	125.261	20509.8	4.30487
Vietnam	Lower Middle Income	2012	16.1995	371.138	47.37	3.39021	3.31151	123.224	20828	4.27832
Vietnam	Lower Middle Income	2013	15.2156	483.858	46.81	3.19709	3.29019	130.846	20933.4	4.16454
Vietnam	Lower Middle Income	2014	14.8804	436.849	46.34	2.33044	3.55355	135.411	21148	3.94086
Vietnam	Lower Middle Income	2015	14.4747	432.274	44.02	2.12289	3.19217	144.914	21697.6	4.93191
Vietnam	Lower Middle Income	2016	13.8183	424.697	41.87	1.96482	2.86236	145.41	21935	4.90089
Vietnam	Lower Middle Income	2017	12.9299	457.986	40.16	1.93958	3.10946	160.98	22370.1	5.01149
Vietnam	Lower Middle Income	2018	12.3067	417.436	38.7	1.83619	3.05995	164.664	22602	4.99828
Vietnam	Lower Middle Income	2019	11.7845	403.416	37.22	1.89968	2.73446	164.704	23050.2	4.82108
Vietnam	Lower Middle Income	2020	12.6554	467.656	35.74	1.75204	2.47628	163.246	23208.4	4.55836
Vietnam	Lower Middle Income	2021	12.5604	531.895	34.26	1.8761	2.92345	186.468	23159.8	4.27708
Argentina	Upper Middle Income	2000	4.67991	31.2222	0.67	1.75759	1.48777	22.6224	0.9995	3.66579
Argentina	Upper Middle Income	2001	4.56859	31.0672	0.83	1.61216	1.51469	21.8523	0.9995	0.806164
Argentina	Upper Middle Income	2002	10.2066	30.2339	0.98	1.55019	2.40842	41.7527	3.06326	2.19896
Argentina	Upper Middle Income	2003	10.3282	40.2408	1.4	1.51675	2.4926	40.6447	2.90063	1.29481
Argentina	Upper Middle Income	2004	8.36249	43.8564	1.5	1.62931	1.79504	40.6926	2.9233	2.50502
Argentina	Upper Middle Income	2005	7.93875	35.4391	1.28	1.36229	1.50907	40.5513	2.90366	2.64935
Argentina	Upper Middle Income	2006	6.93557	40.5634	1.05	1.27329	1.48269	40.4335	3.05431	2.38107
Argentina	Upper Middle Income	2007	7.45235	48.5217	1.12	1.23865	1.27576	40.9452	3.09565	2.25129
Argentina	Upper Middle Income	2008	7.31895	34.8441	1.2	0.976046	1.08947	40.4027	3.14416	2.6899
Argentina	Upper Middle Income	2009	5.27362	22.8524	1.23	1.06218	1.20287	34.0571	3.71011	1.20644
Argentina	Upper Middle Income	2010	7.13217	39.158	1.27	1.19065	1.11627	34.971	3.8963	2.67516
Argentina	Upper Middle Income	2011	6.99873	41.8843	0.64	1.25044	1.07035	35.2062	4.11014	2.04464
Argentina	Upper Middle Income	2012	5.78174	34.6407	0.62	0.930825	1.10439	30.5265	4.53693	2.80667
Argentina	Upper Middle Income	2013	6.05292	36.2523	0.62	0.906492	0.936071	29.3339	5.45935	1.77921
Argentina	Upper Middle Income	2014	6.7127	36.2688	0.55	1.05037	0.9652	28.4068	8.07528	0.962407
Argentina	Upper Middle Income	2015	5.15669	29.1443	0.26	0.987529	0.999527	22.4862	9.23319	1.97713
Argentina	Upper Middle Income	2016	6.26457	45.6268	0.13	1.0645	0.929774	26.0939	14.7582	0.58475
Argentina	Upper Middle Income	2017	5.23162	48.7998	0.06	1.10595	0.880018	25.2896	16.5627	1.78936
Argentina	Upper Middle Income	2018	4.53788	57.9442	0.1	0.997861	0.891537	30.7625	28.095	2.23253
Argentina	Upper Middle Income	2019	5.31856	63.615	0.06	0.881347	1.04567	32.6306	48.1479	1.48501
Argentina	Upper Middle Income	2020	6.12847	71.0077	0.02	0.875917	1.07713	30.2198	70.5392	1.22494
Argentina	Upper Middle Income	2021	7.13154	78.4004	-0.02	0.746859	0.959465	32.9795	94.9907	1.39203
Azerbaijan	Upper Middle Income	2000	16.0849	2.24584	41.01	2.37748	1.66316	78.5486	0.894831	2.46429
Azerbaijan	Upper Middle Income	2001	14.8375	6.48254	39.95	0.845395	1.42835	78.8152	0.931317	14.3591
Azerbaijan	Upper Middle Income	2002	13.9546	10.4338	40.19	1.25974	1.15815	92.8181	0.972164	32.4667
Azerbaijan	Upper Middle Income	2003	12.4257	7.6421	39.89	1.50899	0.951392	107.552	0.982146	55.0703
Azerbaijan	Upper Middle Income	2004	10.988	11.9748	39.54	1.1451	0.852555	121.507	0.982696	54.3653
Azerbaijan	Upper Middle Income	2005	9.08684	13.3605	39.32	1.03375	1.02142	115.842	0.945421	33.795
Azerbaijan	Upper Middle Income	2006	7.09157	13.3389	39.55	0.707026	0.989562	105.262	0.893445	21.3791
Azerbaijan	Upper Middle Income	2007	6.70298	10.6375	38.55	0.62311	1.03432	96.6418	0.858124	13.9007
Azerbaijan	Upper Middle Income	2008	5.59581	20.9375	39.59	0.0427264	0.87763	89.2429	0.82162	8.16091
Azerbaijan	Upper Middle Income	2009	6.12193	13.4114	38.12	0.148173	1.00835	74.744	0.803783	6.5476
Azerbaijan	Upper Middle Income	2010	5.52125	9.95489	38.23	0.0566502	1.6968	74.986	0.80265	6.33726
Azerbaijan	Upper Middle Income	2011	5.07565	15.5746	37.88	0.0530652	2.00315	80.508	0.789686	6.80062
Azerbaijan	Upper Middle Income	2012	5.13977	19.0765	37.65	0.0821888	1.9875	78.2631	0.785645	7.59608
Azerbaijan	Upper Middle Income	2013	5.36626	19.9625	37.1	0.087783	2.14063	74.6758	0.784541	3.53193
Azerbaijan	Upper Middle Income	2014	5.31941	31.752	36.75	0.0803924	0.620241	69.4832	0.784347	5.88811
Azerbaijan	Upper Middle Income	2015	6.17745	50.9661	36.36	0.104834	1.50116	72.6015	1.02456	7.62634
Azerbaijan	Upper Middle Income	2016	5.60495	44.2146	36.34	0.160336	1.45587	90.0773	1.59572	11.8827
Azerbaijan	Upper Middle Income	2017	5.60737	36.6737	36.35	0.295943	1.69792	90.4023	1.72115	7.01688
Azerbaijan	Upper Middle Income	2018	5.21251	60.6799	36.26	0.440598	1.71808	91.6726	1.70002	2.97795
Azerbaijan	Upper Middle Income	2019	5.69526	75.5911	36	0.665307	1.44273	85.8181	1.7	3.12183
Azerbaijan	Upper Middle Income	2020	6.73895	105.578	35.74	1.02985	1.65807	72.0179	1.7	1.1879
Azerbaijan	Upper Middle Income	2021	5.87663	135.566	35.48	1.00443	1.65583	76.5707	1.7	-3.12632
Belarus	Upper Middle Income	2000	12.0968	131.257	15.12	3.62338	2.30225	141.609	0.087675	0.932726
Belarus	Upper Middle Income	2001	10.3504	131.922	14.72	3.36849	2.31307	137.045	0.139	0.775406
Belarus	Upper Middle Income	2002	10.1284	135.986	14.41	3.71031	2.25648	131.002	0.179092	1.69313
Belarus	Upper Middle Income	2003	8.63563	135.626	13.97	3.57596	2.14996	134.142	0.205127	0.963664
Belarus	Upper Middle Income	2004	8.85025	146.918	13.5	3.08718	1.83258	142.137	0.216026	0.707732
Belarus	Upper Middle Income	2005	8.51859	167.701	12.99	2.50795	1.6811	118.884	0.215382	1.01498
Belarus	Upper Middle Income	2006	8.57873	231.968	12.54	1.85749	1.52222	124.295	0.214456	0.966328
Belarus	Upper Middle Income	2007	8.30317	218.355	12.07	1.93284	1.38058	128.154	0.214608	3.99162
Belarus	Upper Middle Income	2008	8.66625	237.418	11.63	1.31356	1.32128	129.599	0.21364	3.60068
Belarus	Upper Middle Income	2009	8.13139	281.115	11.35	1.56978	1.18924	108.636	0.279305	3.68852
Belarus	Upper Middle Income	2010	8.89152	270.461	10.89	2.05702	1.48759	115.918	0.297851	2.43506
Belarus	Upper Middle Income	2011	8.00176	303.889	10.59	1.51973	1.54884	157.974	0.497463	6.4808
Belarus	Upper Middle Income	2012	8.13105	271.386	10.31	1.25849	1.47366	153.085	0.83369	2.22821
Belarus	Upper Middle Income	2013	6.80912	256.343	10.14	1.71162	1.29343	119.816	0.888005	2.97386
Belarus	Upper Middle Income	2014	7.30299	215.225	9.89	1.75821	1.06837	110.651	1.02241	2.36253
Belarus	Upper Middle Income	2015	6.2833	194.187	9.7	2.01477	0.976996	115.915	1.5926	2.92677
Belarus	Upper Middle Income	2016	6.89528	146.619	9.73	2.39666	1.37644	125.209	1.98956	2.6128
Belarus	Upper Middle Income	2017	7.5658	142.446	10.7	2.4193	1.79799	133.368	1.93234	2.33214
Belarus	Upper Middle Income	2018	6.59011	156.186	11.31	2.82626	1.96441	139.394	2.03761	2.37626
Belarus	Upper Middle Income	2019	6.79467	153.88	11.06	3.27142	2.13104	130.85	2.09178	1.97688
Belarus	Upper Middle Income	2020	7.07716	180.728	10.81	4.01063	2.30931	118.934	2.43958	2.26752
Belarus	Upper Middle Income	2021	6.80381	207.576	10.56	3.58103	1.28981	138.739	2.53868	1.79642
Belize	Upper Middle Income	2000	10.8541	95.9375	26.01	1.40051	0.597617	98.5215	2	2.64916
Belize	Upper Middle Income	2001	9.58266	72.3077	24.67	0.812871	0.800365	93.8951	2	5.26009
Belize	Upper Middle Income	2002	9.25923	367.729	23.34	0.918686	0.495725	93.8767	2	2.06498
Belize	Upper Middle Income	2003	10.5436	382.371	22	1.21029	0.428719	95.1079	2	-0.841661
Belize	Upper Middle Income	2004	10.4248	78.6571	20.78	0.851914	0.438243	87.0457	2	8.02419
Belize	Upper Middle Income	2005	9.82464	81	19.56	0.700274	0.799304	93.8077	2	8.68344
Belize	Upper Middle Income	2006	9.57614	89.2571	19.42	0.291246	0.668288	99.494	2	6.88353
Belize	Upper Middle Income	2007	8.74422	60.8714	19.31	0.572481	0.756361	96.5212	2	8.27675
Belize	Upper Middle Income	2008	8.37919	49.7571	19.13	0.724211	0.597779	106.044	2	9.8131
Belize	Upper Middle Income	2009	8.58315	121.438	19.04	0.771632	0.745353	89.9732	2	6.47665
Belize	Upper Middle Income	2010	8.7988	58.0133	18.91	1.57242	0.83117	95.4271	2	5.54788
Belize	Upper Middle Income	2011	8.92268	234.707	18.79	1.8513	1.03403	107.639	2	5.24037
Belize	Upper Middle Income	2012	10.4511	140.071	18.62	1.82074	0.725028	112.007	2	10.205
Belize	Upper Middle Income	2013	10.1075	389.11	18.46	1.13401	0.92629	108.968	2	4.54534
Belize	Upper Middle Income	2014	10.1807	374.218	18.25	1.31608	1.34395	107.133	2	6.59949
Belize	Upper Middle Income	2015	9.53828	382.494	18.08	2.01952	1.28898	103.257	2	2.67447
Belize	Upper Middle Income	2016	7.63925	413.266	18.56	2.18398	1.67373	95.683	2	1.44934
Belize	Upper Middle Income	2017	8.48721	333.435	17.42	1.6544	1.85684	96.8504	2	1.39246
Belize	Upper Middle Income	2018	7.06835	238.682	17.01	1.33067	1.55024	99.7192	2	5.27178
Belize	Upper Middle Income	2019	6.49496	459.779	16.8	1.04815	1.77753	100.931	2	3.88621
Belize	Upper Middle Income	2020	8.387	438.399	16.59	0.737496	1.30986	80.3606	2	3.6636
Belize	Upper Middle Income	2021	7.68908	417.019	16.38	0.895886	1.62057	96.5884	2	5.21961
Bosnia and Herzegovina	Upper Middle Income	2000	9.00146	41.8	25.23	5.18917	-0.737464	85.3577	2.12286	2.62376
Bosnia and Herzegovina	Upper Middle Income	2001	9.12058	32.2772	24.44	6.78396	-0.291472	86.0357	2.18566	2.04275
Bosnia and Herzegovina	Upper Middle Income	2002	8.8735	32.6981	23.45	8.37876	0.154519	78.7275	2.07817	3.97947
Bosnia and Herzegovina	Upper Middle Income	2003	8.10502	17.6568	22.7	9.97355	0.600511	80.5695	1.73293	4.49234
Bosnia and Herzegovina	Upper Middle Income	2004	8.5835	58.1794	22.1	11.5684	1.0465	81.8127	1.57516	8.75799
Bosnia and Herzegovina	Upper Middle Income	2005	8.29737	57.593	21.31	9.78339	1.23786	84.3555	1.57272	5.55837
Bosnia and Herzegovina	Upper Middle Income	2006	8.05429	42.1919	20.55	8.33916	1.40403	79.8299	1.55907	6.57589
Bosnia and Herzegovina	Upper Middle Income	2007	7.70495	45.0875	19.82	8.20167	1.21204	83.5519	1.429	11.6737
Bosnia and Herzegovina	Upper Middle Income	2008	7.20727	59.1887	20.58	6.83024	1.27046	86.1629	1.3352	5.2575
Bosnia and Herzegovina	Upper Middle Income	2009	7.0766	72.7853	21.23	6.19854	1.18787	73.7475	1.40789	0.786376
Bosnia and Herzegovina	Upper Middle Income	2010	6.79676	81.5299	19.7	5.91663	1.56429	80.9682	1.47674	2.58395
Bosnia and Herzegovina	Upper Middle Income	2011	6.75775	103.378	19.61	6.19059	1.53444	87.8363	1.40694	2.52946
Bosnia and Herzegovina	Upper Middle Income	2012	6.13767	120.744	20.56	6.52262	1.62003	88.1451	1.52221	2.27538
Bosnia and Herzegovina	Upper Middle Income	2013	6.84139	101.635	18.86	6.95511	1.53224	87.9312	1.47305	1.72344
Bosnia and Herzegovina	Upper Middle Income	2014	5.95106	120.034	17.08	7.13087	1.55412	90.5523	1.47417	2.93596
Bosnia and Herzegovina	Upper Middle Income	2015	6.23817	127.887	17.52	7.0373	1.5016	89.3417	1.76349	2.36307
Bosnia and Herzegovina	Upper Middle Income	2016	6.36938	107.905	17.96	7.07555	1.54272	89.3082	1.76814	1.85178
Bosnia and Herzegovina	Upper Middle Income	2017	5.60186	106.479	16.82	5.64967	1.10604	97.9596	1.73535	2.81762
Bosnia and Herzegovina	Upper Middle Income	2018	5.88544	84.7628	15.73	5.26477	1.15229	99.8969	1.65699	2.98156
Bosnia and Herzegovina	Upper Middle Income	2019	5.60309	87.4721	17.96	4.86256	1.18429	95.8259	1.74709	2.21693
Bosnia and Herzegovina	Upper Middle Income	2020	6.08449	90.121	20.19	4.94593	1.21432	83.244	1.71697	2.17044
Bosnia and Herzegovina	Upper Middle Income	2021	5.15667	92.7699	22.42	4.92397	1.17718	97.2339	1.65361	2.73208
Brazil	Upper Middle Income	2000	4.75046	144.517	16.49	4.82009	1.96871	22.6398	1.82942	5.03392
Brazil	Upper Middle Income	2001	4.80104	148.571	16.42	4.1635	1.35187	26.9363	2.34963	4.14754
Brazil	Upper Middle Income	2002	5.47527	164.911	16.53	3.98177	1.49578	27.6184	2.92036	3.25362
Brazil	Upper Middle Income	2003	6.16718	188.763	16.68	4.5479	1.74992	28.1404	3.07748	1.81342
Brazil	Upper Middle Income	2004	5.66531	229.819	17.14	4.04679	1.75482	29.6783	2.92512	2.71351
Brazil	Upper Middle Income	2005	4.65117	174.313	16.62	3.89792	1.53839	27.0868	2.43439	1.7339
Brazil	Upper Middle Income	2006	4.37004	184.578	15.62	3.76357	1.52337	26.0417	2.17533	1.7531
Brazil	Upper Middle Income	2007	4.41692	233.142	14.68	3.84291	1.3918	25.2926	1.94706	3.19089
Brazil	Upper Middle Income	2008	4.56785	214.678	13.85	3.60861	1.21483	27.2576	1.83377	2.99066
Brazil	Upper Middle Income	2009	4.47677	148.486	13.43	3.82336	1.15804	22.106	1.99943	1.88846
Brazil	Upper Middle Income	2010	4.11576	202.797	12.66	3.88294	1.30077	22.7722	1.75923	3.72996
Brazil	Upper Middle Income	2011	4.34203	251.427	11.99	3.56591	1.45625	23.9344	1.67283	3.91511
Brazil	Upper Middle Income	2012	4.16833	230.132	11.47	3.84207	1.09988	25.1143	1.95307	3.75502
Brazil	Upper Middle Income	2013	4.50689	265.568	11.17	3.67959	1.02353	25.786	2.15609	3.04152
Brazil	Upper Middle Income	2014	4.32561	285.061	10.34	4.0991	1.00194	24.6854	2.35295	3.57143
Brazil	Upper Middle Income	2015	4.31915	234.965	10.2	4.80922	1.05647	26.9536	3.3269	3.59214
Brazil	Upper Middle Income	2016	4.89135	240.182	10.14	4.9591	1.25032	24.5337	3.49131	4.13736
Brazil	Upper Middle Income	2017	4.60059	275.934	9.46	4.73549	1.20802	24.3197	3.19139	3.33827
Brazil	Upper Middle Income	2018	4.4204	293.865	9.26	5.42598	1.08102	28.8762	3.65383	4.07746
Brazil	Upper Middle Income	2019	4.20501	296.728	9.08	5.76163	1.03616	28.8903	3.94447	3.6927
Brazil	Upper Middle Income	2020	5.89325	365.241	8.9	5.6629	1.05567	32.8905	5.15518	2.60854
Brazil	Upper Middle Income	2021	6.89128	433.754	8.72	4.78122	1.04686	39.1761	5.3944	2.88637
Bulgaria	Upper Middle Income	2000	10.9705	42.9665	13.2	2.74036	1.34926	77.7457	2.12328	7.5609
Bulgaria	Upper Middle Income	2001	10.6033	57.7104	9.69	2.40592	1.34783	79.0814	2.18471	5.73161
Bulgaria	Upper Middle Income	2002	9.71057	113.768	10.71	2.347	1.3175	75.2696	2.07698	5.51526
Bulgaria	Upper Middle Income	2003	9.09563	147.327	11.14	2.30643	1.56964	79.0139	1.7327	9.91625
Bulgaria	Upper Middle Income	2004	8.45219	80.8518	10.75	2.09361	1.40223	93.0639	1.57511	11.7462
Bulgaria	Upper Middle Income	2005	7.28369	74.232	8.94	1.77854	1.35241	99.7142	1.57413	13.7202
Bulgaria	Upper Middle Income	2006	6.09628	73.94	8.11	1.70618	1.1958	111.047	1.55927	22.9044
Bulgaria	Upper Middle Income	2007	4.65178	102.009	7.54	1.67812	1.10602	123.533	1.42905	31.2275
Bulgaria	Upper Middle Income	2008	5.86963	111.243	7.47	1.1683	1.02075	124.689	1.33712	18.8995
Bulgaria	Upper Middle Income	2009	4.23579	104.6	7.09	0.934958	0.984491	92.6926	1.40669	7.4902
Bulgaria	Upper Middle Income	2010	4.03304	97.0534	6.82	1.37788	1.06613	103.412	1.47739	3.6362
Bulgaria	Upper Middle Income	2011	4.66148	133.082	6.78	1.32014	1.12406	117.456	1.40646	3.64749
Bulgaria	Upper Middle Income	2012	4.42998	95.8698	6.44	1.33886	1.02616	123.994	1.52205	3.29297
Bulgaria	Upper Middle Income	2013	4.51605	109.138	6.66	1.28692	1.06798	129.733	1.47357	3.56394
Bulgaria	Upper Middle Income	2014	4.55858	108.803	7.01	1.45326	1.11063	130.287	1.47418	1.91584
Bulgaria	Upper Middle Income	2015	4.06069	122.002	6.86	1.36132	1.10041	126.701	1.7644	4.37437
Bulgaria	Upper Middle Income	2016	4.05315	138.029	6.75	1.21118	1.26762	122.834	1.76804	2.75871
Bulgaria	Upper Middle Income	2017	4.04091	130.631	7.01	1.21362	1.26048	129.677	1.73546	3.39072
Bulgaria	Upper Middle Income	2018	3.38461	131.835	6.58	1.30417	1.27479	128.852	1.65704	2.72719
Bulgaria	Upper Middle Income	2019	3.24136	135.841	6.62	1.16985	1.25629	124.64	1.74704	3.22313
Bulgaria	Upper Middle Income	2020	3.48848	139.229	6.66	0.951953	1.11644	110.282	1.71633	5.16016
Bulgaria	Upper Middle Income	2021	4.36701	142.617	6.7	0.922794	0.95566	120.974	1.65377	2.5176
China	Upper Middle Income	2000	14.6762	285.945	50.01	1.13361	4.80793	39.411	8.2785	3.47508
China	Upper Middle Income	2001	13.9835	293.915	50.01	0.903333	4.57394	38.5274	8.27707	3.513
China	Upper Middle Income	2002	13.3015	335.784	50.01	0.808405	4.25645	42.7474	8.27696	3.6091
China	Upper Middle Income	2003	12.349	330.788	49.1	0.665371	3.99419	51.804	8.27704	3.4874
China	Upper Middle Income	2004	12.9166	354.414	46.9	0.557166	4.04212	59.5055	8.2768	3.48364
China	Upper Middle Income	2005	11.6415	376.884	44.8	0.534923	3.90144	62.2079	8.19432	4.55425
China	Upper Middle Income	2006	10.6258	376.726	42.6	0.4829	3.99417	64.4789	7.97344	4.50858
China	Upper Middle Income	2007	10.2462	387.137	40.8	0.467319	3.78012	62.1934	7.60753	4.40096
China	Upper Middle Income	2008	10.169	374.214	39.6	0.445298	3.58024	57.6127	6.94865	3.73363
China	Upper Middle Income	2009	9.63619	385.425	38.1	0.463033	3.40876	45.1849	6.83142	2.56889
China	Upper Middle Income	2010	9.32518	424.378	36.7	0.472464	3.77457	50.7171	6.77027	4.00356
China	Upper Middle Income	2011	9.17765	440.83	34.8	0.550195	4.27006	50.7409	6.46146	3.70883
China	Upper Middle Income	2012	9.11371	450.769	33.6	0.481149	3.94586	48.2675	6.31233	2.82709
China	Upper Middle Income	2013	8.94289	449.037	31.4	0.460667	3.72489	46.7444	6.19576	3.03988
China	Upper Middle Income	2014	8.64349	464.776	29.5	0.46883	3.57064	44.9052	6.14343	2.55923
China	Upper Middle Income	2015	8.38701	464.558	28.59	0.418118	3.70434	39.4642	6.22749	2.19218
China	Upper Middle Income	2016	8.05729	459.09	27.7	0.441976	3.77934	36.8944	6.64448	1.55564
China	Upper Middle Income	2017	7.46357	445.248	26.98	0.417099	3.93864	37.6324	6.75876	1.34913
China	Upper Middle Income	2018	7.04302	420.359	26.07	0.419092	3.57649	37.5658	6.61596	1.69391
China	Upper Middle Income	2019	7.14369	398.023	25.33	0.39378	3.15652	35.8901	6.90838	1.31072
China	Upper Middle Income	2020	7.69864	383.317	24.59	0.329771	2.87802	34.7543	6.90077	1.72318
China	Upper Middle Income	2021	7.26482	368.611	23.85	0.33961	2.65803	37.469	6.44898	1.88326
Colombia	Upper Middle Income	2000	8.30572	233.57	22.43	4.72547	2.81828	32.6671	2087.9	2.43923
Colombia	Upper Middle Income	2001	8.32097	254.609	22.2	5.28834	2.24203	33.9011	2299.63	2.58823
Colombia	Upper Middle Income	2002	8.51001	323.906	21.93	6.01221	2.29425	32.9826	2504.24	2.17807
Colombia	Upper Middle Income	2003	8.32877	334.974	21.55	5.53784	2.48166	36.5162	2877.65	1.81791
Colombia	Upper Middle Income	2004	7.91098	364.027	21.03	4.48273	1.98213	35.8634	2628.61	2.66108
Colombia	Upper Middle Income	2005	7.52727	367.591	20.66	4.54415	1.65996	37.4227	2320.83	7.02889
Colombia	Upper Middle Income	2006	7.18677	418.924	20.01	4.35771	1.67137	39.6414	2361.14	4.17689
Colombia	Upper Middle Income	2007	6.93456	395.614	19.37	4.27285	1.39047	37.0989	2078.29	4.30967
Colombia	Upper Middle Income	2008	6.68738	404.246	19.03	3.42851	1.315	39.1676	1967.71	4.36198
Colombia	Upper Middle Income	2009	6.68974	370.357	18.62	3.43076	1.23765	35.1561	2158.26	3.45732
Colombia	Upper Middle Income	2010	6.32485	477.463	18.38	3.31718	1.36348	34.2646	1898.57	2.24383
Colombia	Upper Middle Income	2011	6.0917	583.67	17.81	2.37593	1.22195	39.4704	1848.14	4.37299
Colombia	Upper Middle Income	2012	5.58269	587.223	17.41	2.28632	0.920461	38.8352	1796.9	4.05476
Colombia	Upper Middle Income	2013	5.39271	534.992	16.6	2.53941	0.865409	37.9866	1868.79	4.24228
Colombia	Upper Middle Income	2014	5.44696	632.88	16.23	2.78954	0.822955	37.4875	2001.78	4.24251
Colombia	Upper Middle Income	2015	5.98042	601.461	16.01	4.00437	0.840691	38.3608	2741.88	3.95954
Colombia	Upper Middle Income	2016	6.60641	618.715	16.01	4.68178	0.93143	36.2027	3054.12	4.89983
Colombia	Upper Middle Income	2017	6.38966	200.716	16.53	3.93054	0.951666	35.2829	2951.33	4.39294
Colombia	Upper Middle Income	2018	6.22571	190.936	16.71	3.77463	0.962267	36.5348	2955.7	3.38084
Colombia	Upper Middle Income	2019	6.41072	182.954	15.77	4.05333	0.864906	37.5585	3280.83	4.32954
Colombia	Upper Middle Income	2020	7.39087	256.554	14.83	4.9367	0.876571	33.9042	3694.85	2.75939
Colombia	Upper Middle Income	2021	7.42897	330.153	13.89	4.56689	0.941352	40.8512	3743.59	2.96052
Costa Rica	Upper Middle Income	2000	9.24882	795.238	16.25	3.00174	0.802024	86.5249	308.187	4.81846
Costa Rica	Upper Middle Income	2001	8.37954	557.967	15.65	3.37783	0.837237	80.8528	328.871	3.89234
Costa Rica	Upper Middle Income	2002	8.42775	629.192	15.91	3.41248	0.722987	80.4139	359.818	4.36203
Costa Rica	Upper Middle Income	2003	8.84008	919.669	15.21	3.07027	0.878776	83.3277	398.662	4.48354
Costa Rica	Upper Middle Income	2004	8.85241	751.061	14.88	3.33334	1.02195	85.2565	437.935	5.82313
Costa Rica	Upper Middle Income	2005	8.62224	683.536	15.25	2.99597	1.06584	89.2227	477.787	7.62844
Costa Rica	Upper Middle Income	2006	8.42983	845.469	14.04	3.09807	0.958485	89.8146	511.302	7.9285
Costa Rica	Upper Middle Income	2007	7.91531	858.044	13.27	2.23732	1.04247	86.4566	516.617	8.33743
Costa Rica	Upper Middle Income	2008	6.97696	915.71	12.39	2.54512	1.14244	86.4015	526.236	7.90901
Costa Rica	Upper Middle Income	2009	7.04963	382.967	11.84	1.939	0.744768	69.7593	573.288	5.25151
Costa Rica	Upper Middle Income	2010	6.48519	519.318	11.37	2.65725	1.11534	67.5121	525.829	5.06371
Costa Rica	Upper Middle Income	2011	5.59987	706.079	10.91	2.5535	1.10076	68.6391	505.664	6.39172
Costa Rica	Upper Middle Income	2012	5.13084	635.328	10.28	2.38838	1.00432	67.0485	502.901	5.70866
Costa Rica	Upper Middle Income	2013	4.78335	589.842	9.9	2.15643	0.916293	64.0664	499.767	6.29128
Costa Rica	Upper Middle Income	2014	4.88788	584.153	11.16	2.19694	0.954422	65.1912	538.317	6.23294
Costa Rica	Upper Middle Income	2015	4.74911	623.378	12.31	2.53581	1.05196	60.7536	534.566	5.23639
Costa Rica	Upper Middle Income	2016	4.91436	559.661	12.21	2.23957	1.12187	62.1785	544.739	4.45296
Costa Rica	Upper Middle Income	2017	4.69978	636.453	12.58	2.10408	1.12891	65.072	567.513	4.83328
Costa Rica	Upper Middle Income	2018	4.48383	641.841	12.4	1.89231	1.12372	66.9453	576.972	4.82944
Costa Rica	Upper Middle Income	2019	4.20205	608.273	11.97	1.80737	1.028	65.7605	587.295	4.22094
Costa Rica	Upper Middle Income	2020	4.41427	656.493	11.54	1.59028	1.0502	60.1051	584.901	3.38332
Costa Rica	Upper Middle Income	2021	4.45421	704.712	11.11	1.68951	1.1352	70.6061	620.785	5.54296
Dominican Republic	Upper Middle Income	2000	6.71834	102.11	15.6	2.71506	1.63367	79.3004	16.1815	4.069
Dominican Republic	Upper Middle Income	2001	6.99752	108.653	14.39	1.64352	1.97937	70.5106	16.691	4.24932
Dominican Republic	Upper Middle Income	2002	6.80512	73.3931	15.22	0.571985	2.32507	68.7233	17.593	3.41225
Dominican Republic	Upper Middle Income	2003	6.69385	52.2427	14.27	0.683697	2.21082	84.4495	29.37	2.88055
Dominican Republic	Upper Middle Income	2004	7.02047	59.1732	14.24	0.456262	2.07339	81.3514	41.9303	4.18629
Dominican Republic	Upper Middle Income	2005	7.21194	58.2402	13.68	0.378556	2.15646	61.6536	30.2828	3.12598
Dominican Republic	Upper Middle Income	2006	6.85872	80.4671	13.69	0.412959	2.25075	63.7665	33.3	4.03565
Dominican Republic	Upper Middle Income	2007	6.51157	94.7573	12.85	0.563485	1.43743	61.9472	33.1719	5.12425
Dominican Republic	Upper Middle Income	2008	6.33582	80.3988	12.68	0.781554	1.19015	61.3921	34.5294	5.66969
Dominican Republic	Upper Middle Income	2009	6.13735	80.56	13.13	0.705339	1.1318	50.6123	35.9719	3.51277
Dominican Republic	Upper Middle Income	2010	6.05746	107.006	12.42	0.97267	1.0902	55.9999	36.8213	3.37949
Dominican Republic	Upper Middle Income	2011	5.63686	94.1562	12.04	0.958774	0.982061	58.9897	38.0876	3.78685
Dominican Republic	Upper Middle Income	2012	5.40109	74.4638	11.36	0.788318	0.934983	58.3887	39.3203	5.62922
Dominican Republic	Upper Middle Income	2013	5.30487	79.7825	11.08	0.799011	1.15746	56.6818	41.7945	2.5524
Dominican Republic	Upper Middle Income	2014	5.19346	94.7333	11.26	0.674646	1.79252	55.4964	43.5497	3.55061
Dominican Republic	Upper Middle Income	2015	5.4847	134.167	9.72	0.781267	1.37973	52.1711	45.0455	3.12978
Dominican Republic	Upper Middle Income	2016	5.50727	149.986	8.93	0.694876	1.21988	51.586	46.0644	3.32357
Dominican Republic	Upper Middle Income	2017	5.34267	150.964	9.58	0.656133	1.46978	50.2251	47.5344	4.49749
Dominican Republic	Upper Middle Income	2018	5.14778	196.558	9.33	0.515134	1.35651	52.056	49.51	3.20786
Dominican Republic	Upper Middle Income	2019	5.22729	196.558	8.78	0.487295	1.17831	51.0111	51.2949	3.18097
Dominican Republic	Upper Middle Income	2020	6.04148	196.558	8.23	0.522737	1.35309	44.2937	56.5245	3.12082
Dominican Republic	Upper Middle Income	2021	5.66578	196.558	7.68	0.612746	1.43478	52.7349	57.2211	3.45382
Ecuador	Upper Middle Income	2000	15.4045	101.733	29.83	3.94352	3.27935	59.4647	1	-0.12789
Ecuador	Upper Middle Income	2001	12.6573	233.101	29.65	5.74771	2.16967	50.7451	1	2.20108
Ecuador	Upper Middle Income	2002	11.2309	167.622	29.71	6.59323	1.45503	49.3766	1	2.74357
Ecuador	Upper Middle Income	2003	10.8433	156.822	29.8	5.64448	1.50213	47.2416	1	2.68713
Ecuador	Upper Middle Income	2004	9.69192	217.529	30.44	5.24586	1.44276	50.6652	1	2.28724
Ecuador	Upper Middle Income	2005	9.48117	150.829	30.35	4.35459	1.33303	56.0998	1	1.18875
Ecuador	Upper Middle Income	2006	9.40814	207.79	29.62	4.03892	1.06485	59.7098	1	0.579951
Ecuador	Upper Middle Income	2007	9.35566	199.106	28.49	3.64059	1.06262	62.5871	1	0.380084
Ecuador	Upper Middle Income	2008	8.96568	214.12	27.96	3.54688	1.01534	68.0569	1	1.71204
Ecuador	Upper Middle Income	2009	9.91394	187.279	28.54	4.60664	1.04	52.1048	1	0.493652
Ecuador	Upper Middle Income	2010	9.73312	252.071	27.88	4.21399	1.02994	60.3032	1	0.238505
Ecuador	Upper Middle Income	2011	9.60112	275.355	27.91	3.68715	1.16673	64.4902	1	0.814974
Ecuador	Upper Middle Income	2012	8.64241	254.744	27.98	3.8426	0.968938	61.7511	1	0.645346
Ecuador	Upper Middle Income	2013	8.76934	236.171	26.65	3.95178	0.85426	59.6062	1	0.764305
Ecuador	Upper Middle Income	2014	9.12651	344.016	25.28	4.31559	0.856981	57.7082	1	0.759282
Ecuador	Upper Middle Income	2015	9.45485	254.813	26.19	5.63017	0.885488	45.2439	1	1.33215
Ecuador	Upper Middle Income	2016	9.51902	345.445	26.94	6.02468	0.962849	38.5213	1	0.764611
Ecuador	Upper Middle Income	2017	9.32926	369.986	27.69	5.30056	0.975612	42.4217	1	0.603626
Ecuador	Upper Middle Income	2018	8.94927	428.799	28.83	4.66864	0.889103	46.3621	1	1.29125
Ecuador	Upper Middle Income	2019	8.80053	380.864	29.74	4.94957	0.815667	46.0768	1	0.90143
Ecuador	Upper Middle Income	2020	9.84273	362.885	30.65	6.54821	0.876571	41.3752	1	1.11162
Ecuador	Upper Middle Income	2021	9.41429	344.905	31.56	4.46565	0.824049	51.386	1	0.601145
Fiji	Upper Middle Income	2000	14.9875	64.7668	31.08	4.66339	0.62576	135.896	2.12862	0.0352378
Fiji	Upper Middle Income	2001	13.0128	90.9091	30.29	4.70469	0.471185	129.997	2.2766	2.49941
Fiji	Upper Middle Income	2002	13.3109	116.622	29.84	4.41781	0.357049	126.053	2.18678	1.6731
Fiji	Upper Middle Income	2003	12.5144	33.2622	29.34	3.75992	0.339749	128.976	1.89577	1.75228
Fiji	Upper Middle Income	2004	12.3499	83.1425	28.75	4.63333	0.377655	125.122	1.7331	9.25371
Fiji	Upper Middle Income	2005	12.0743	76.7281	28.25	6.07916	0.377378	117.74	1.69105	5.80281
Fiji	Upper Middle Income	2006	12.3727	52.7284	27.57	5.50129	0.348484	118.048	1.73126	18.983
Fiji	Upper Middle Income	2007	11.8829	53.8032	27.07	6.5125	0.304241	110.39	1.61041	13.7415
Fiji	Upper Middle Income	2008	10.6975	100.144	26.11	6.20386	0.281801	130.998	1.59403	19.2786
Fiji	Upper Middle Income	2009	10.0884	59.1424	25.36	4.59049	0.336627	108.869	1.95809	10.7424
Fiji	Upper Middle Income	2010	9.3819	42.6899	24.44	7.48141	0.284099	121.228	1.91851	5.67138
Fiji	Upper Middle Income	2011	9.21772	90.6347	23.72	6.31451	0.245388	124.477	1.79088	5.74588
Fiji	Upper Middle Income	2012	9.67578	72.3206	22.97	6.78334	0.336284	125.286	1.78989	6.98169
Fiji	Upper Middle Income	2013	10.1131	83.062	22.09	7.1708	0.463966	126.348	1.84148	5.81832
Fiji	Upper Middle Income	2014	8.09852	84.9183	20.85	8.81999	0.507945	110.812	1.88735	7.77954
Fiji	Upper Middle Income	2015	7.87162	125.273	19.88	9.48659	0.448158	101.189	2.09763	4.38593
Fiji	Upper Middle Income	2016	10.6643	106.082	19.09	6.75434	1.07958	97.1745	2.0947	7.94327
Fiji	Upper Middle Income	2017	10.5318	118.036	18.48	2.25472	0.495339	97.0217	2.06688	7.2403
Fiji	Upper Middle Income	2018	10.9066	84.7353	17.98	8.01125	0.432189	103.235	2.08738	8.40046
Fiji	Upper Middle Income	2019	11.8955	81.1759	17.61	4.97761	0.320327	106.681	2.16039	5.87928
Fiji	Upper Middle Income	2020	14.5023	97.7186	17.24	6.58993	0.43702	71.7368	2.1688	5.34685
Fiji	Upper Middle Income	2021	14.5217	114.261	16.87	10.4658	0.442595	81.8835	2.07063	9.54063
Georgia	Upper Middle Income	2000	20.602	52.9634	52.17	2.99976	0.672132	62.6614	1.97617	4.29984
Georgia	Upper Middle Income	2001	20.9619	35.2201	52.79	2.16079	0.913489	63.3299	2.07302	3.4127
Georgia	Upper Middle Income	2002	19.2409	33.0413	53.77	2.22744	0.897131	71.6291	2.19568	4.72354
Georgia	Upper Middle Income	2003	19.3015	14.3691	54.9	2.84485	0.39679	77.6334	2.14565	8.39056
Georgia	Upper Middle Income	2004	16.3951	31.4668	54	2.24078	0.468179	79.0407	1.91665	9.61362
Georgia	Upper Middle Income	2005	14.7699	53.2872	54.34	2.12703	0.368074	84.5296	1.81268	7.06785
Georgia	Upper Middle Income	2006	11.1988	47.5281	55.3	2.25756	0.477293	89.1254	1.78043	15.1238
Georgia	Upper Middle Income	2007	9.19571	41.3391	53.43	2.28367	0.595812	88.3934	1.67049	18.5994
Georgia	Upper Middle Income	2008	8.13163	40.1514	51.31	1.78546	0.52863	86.2982	1.49079	12.5223
Georgia	Upper Middle Income	2009	8.1013	48.3418	49.35	1.86719	0.636196	78.193	1.67049	6.13737
Georgia	Upper Middle Income	2010	8.4508	46.8877	48.09	1.03642	0.709162	82.8991	1.78234	7.52167
Georgia	Upper Middle Income	2011	9.13194	46.5246	48.62	0.847066	0.822837	87.5469	1.6865	7.74511
Georgia	Upper Middle Income	2012	8.17562	58.0783	47.13	0.883666	0.823902	91.9423	1.65126	5.87198
Georgia	Upper Middle Income	2013	8.61641	73.4067	47.33	0.936081	0.660935	95.6021	1.66335	6.08836
Georgia	Upper Middle Income	2014	8.52622	68.6831	46.06	0.964499	0.743586	96.7748	1.76567	10.4208
Georgia	Upper Middle Income	2015	7.81376	64.4668	44.05	1.03717	0.895062	98.7688	2.26934	11.6042
Georgia	Upper Middle Income	2016	7.29657	75.1198	43.81	1.29707	0.76141	96.8258	2.36673	10.9619
Georgia	Upper Middle Income	2017	6.24019	65.5772	43.13	0.978251	0.77895	104.04	2.50954	11.8244
Georgia	Upper Middle Income	2018	6.7622	68.7917	38.9	0.750034	0.823138	111.756	2.53411	7.21995
Georgia	Upper Middle Income	2019	6.50459	68.5668	38.15	0.654877	0.782315	118.599	2.81814	7.81984
Georgia	Upper Middle Income	2020	7.28867	178.197	37.4	0.525069	0.802961	93.8758	3.10902	3.3704
Georgia	Upper Middle Income	2021	6.46633	287.827	36.65	0.698248	0.820263	102.821	3.22156	6.32251
Guatemala	Upper Middle Income	2000	22.8211	125.154	39.77	3.41424	1.57172	49.1456	7.76316	-4.08838
Guatemala	Upper Middle Income	2001	14.1721	115.555	37.19	3.83072	1.25505	70.669	7.85859	-5.0882
Guatemala	Upper Middle Income	2002	14.1703	76.6343	35.49	3.50487	1.30472	67.1048	7.82165	-4.9745
Guatemala	Upper Middle Income	2003	13.4691	91.6718	33.52	4.01475	1.23771	67.0023	7.94085	0.090324
Guatemala	Upper Middle Income	2004	13.0735	119.781	36.16	4.1856	1.18351	70.2149	7.9465	1.36318
Guatemala	Upper Middle Income	2005	12.59	141.691	34.76	3.28288	1.2069	67.1037	7.63394	2.01616
Guatemala	Upper Middle Income	2006	11.4491	136.044	33.23	5.42927	0.969522	67.9119	7.60263	2.13587
Guatemala	Upper Middle Income	2007	11.6376	123.773	33.03	3.89136	1.16795	69.0014	7.6733	2.55959
Guatemala	Upper Middle Income	2008	11.3337	92.0053	33.04	4.11279	1.17855	65.1787	7.56003	1.89952
Guatemala	Upper Middle Income	2009	11.8486	127.069	33.46	3.37026	1.22327	58.0407	8.16156	1.34629
Guatemala	Upper Middle Income	2010	11.2342	189.15	33.5	4.2616	1.32078	63.1252	8.05777	2.71032
Guatemala	Upper Middle Income	2011	11.2587	223.169	32.91	5.23324	1.43498	65.0471	7.78542	1.87038
Guatemala	Upper Middle Income	2012	10.7227	267.128	32.26	4.40469	1.43869	61.9594	7.83361	2.82256
Guatemala	Upper Middle Income	2013	10.3562	284.692	30.88	3.98851	1.32211	56.6852	7.85681	2.87216
Guatemala	Upper Middle Income	2014	10.0745	297.962	31.53	3.02095	1.24876	55.0833	7.73223	2.43301
Guatemala	Upper Middle Income	2015	9.967	340.364	31.88	2.76055	1.41264	49.8935	7.65482	1.93508
Guatemala	Upper Middle Income	2016	9.6614	303.153	29.38	2.70745	1.51432	46.3727	7.59994	1.28045
Guatemala	Upper Middle Income	2017	9.69629	359.829	31.78	3.2367	1.50022	46.0694	7.34794	1.39328
Guatemala	Upper Middle Income	2018	9.43551	358.267	31.74	3.00708	1.64644	47.0117	7.51916	1.25791
Guatemala	Upper Middle Income	2019	9.41214	315.721	31.3	2.85899	1.69499	45.5178	7.6967	1.51711
Guatemala	Upper Middle Income	2020	9.89588	427.428	30.86	2.64971	1.62331	41.1586	7.72165	1.29387
Guatemala	Upper Middle Income	2021	9.39684	539.136	30.42	3.23476	1.61518	49.8616	7.73439	4.06136
Jamaica	Upper Middle Income	2000	6.2319	160	20.86	0.164955	1.5113	89.513	42.9857	4.6596
Jamaica	Upper Middle Income	2001	6.12074	148.964	20.77	0.117473	1.29508	84.8277	45.9963	6.2699
Jamaica	Upper Middle Income	2002	5.5443	94.6741	20.13	0.157624	1.44468	81.8468	48.4159	4.5663
Jamaica	Upper Middle Income	2003	5.21386	112.193	20.39	0.147551	1.30213	88.1506	57.7409	7.24797
Jamaica	Upper Middle Income	2004	4.98217	123.947	18.49	0.132767	1.58077	89.3181	61.1972	5.49763
Jamaica	Upper Middle Income	2005	5.18624	115.844	18.11	0.125664	1.41379	90.4879	62.2807	5.67333
Jamaica	Upper Middle Income	2006	5.15583	63.5156	18.28	0.099935	1.52333	100.746	65.7439	7.06061
Jamaica	Upper Middle Income	2007	4.61761	36.216	18.4	0.0679166	0.919978	101.244	69.1922	6.34319
Jamaica	Upper Middle Income	2008	4.89912	37.6417	18.15	0.0672875	0.799952	113.577	72.7562	10.0413
Jamaica	Upper Middle Income	2009	5.47227	58.1917	18.02	0.15863	0.920127	86.8851	87.8941	4.00286
Jamaica	Upper Middle Income	2010	5.269	62.625	17.82	0.247464	1.03771	80.9204	87.1961	1.4052
Jamaica	Upper Middle Income	2011	5.64729	71.175	17.59	0.147815	0.803449	83.8218	85.8935	1.19599
Jamaica	Upper Middle Income	2012	5.77144	87.375	18.24	0.12786	0.611345	82.0401	88.7498	2.79146
Jamaica	Upper Middle Income	2013	5.97048	83.1459	18.25	0.220587	0.798602	83.2596	100.398	3.81898
Jamaica	Upper Middle Income	2014	5.97249	115.286	18.42	0.116644	0.980996	84.7409	110.935	4.18835
Jamaica	Upper Middle Income	2015	6.30834	37.8303	17.75	0.224951	0.997518	76.1175	116.97	6.51901
Jamaica	Upper Middle Income	2016	6.59878	57.2463	16.63	0.289619	1.15123	76.4552	125.095	6.5921
Jamaica	Upper Middle Income	2017	6.63179	66.2858	16.78	0.24713	1.12706	83.5232	127.965	6.002
Jamaica	Upper Middle Income	2018	6.59223	65.8427	16.23	0.0981453	1.09967	89.9779	128.872	4.92423
Jamaica	Upper Middle Income	2019	7.0196	77.8354	15.22	0.118061	0.961878	90.1106	133.312	4.20331
Jamaica	Upper Middle Income	2020	8.68324	65.2854	14.21	0.0860731	1.44489	65.8598	142.403	1.91929
Jamaica	Upper Middle Income	2021	8.3408	52.7354	13.2	0.0540853	1.92789	73.3566	150.79	2.18644
Jordan	Upper Middle Income	2000	2.01544	108.542	4.19	0.29719	2.01068	110.329	0.709	10.794
Jordan	Upper Middle Income	2001	1.95327	114.583	4.06	0.233746	1.98225	109.285	0.708983	3.04858
Jordan	Upper Middle Income	2002	2.19164	154.359	3.93	0.149926	1.61868	114.039	0.709	2.48602
Jordan	Upper Middle Income	2003	2.46656	174.576	4.03	0.242147	1.61047	115.707	0.709	5.36473
Jordan	Upper Middle Income	2004	2.49787	46.4115	4.11	0.214463	1.39789	134.622	0.709	8.20922
Jordan	Upper Middle Income	2005	2.75836	90.2703	3.98	1.10268	1.1832	146.909	0.709	15.7636
Jordan	Upper Middle Income	2006	2.58351	55.7895	3.85	0.283382	1.29061	141.747	0.709	23.5373
Jordan	Upper Middle Income	2007	2.53147	92.6586	3.72	0.264518	1.26596	145.994	0.709	15.3248
Jordan	Upper Middle Income	2008	2.8773	102.341	3.6	0.241978	1.38506	140.913	0.709667	12.4759
Jordan	Upper Middle Income	2009	3.23671	105.578	3.48	0.191288	1.27084	112.152	0.71	9.83418
Jordan	Upper Middle Income	2010	3.57519	130.631	3.38	0.212949	1.34797	114.223	0.71	6.22248
Jordan	Upper Middle Income	2011	3.505	132.118	3.28	0.199251	1.30687	118.7	0.71	5.03336
Jordan	Upper Middle Income	2012	3.30512	108.295	3.18	0.161565	1.1624	117.856	0.71	4.89481
Jordan	Upper Middle Income	2013	3.58302	131	3.08	0.204802	1.10393	111.452	0.71	5.64977
Jordan	Upper Middle Income	2014	3.96844	92.5684	2.98	0.278647	1.16602	109.939	0.71	5.91205
Jordan	Upper Middle Income	2015	4.39227	176.928	2.88	0.294234	1.1761	95.6196	0.71	4.1472
Jordan	Upper Middle Income	2016	4.50634	112.337	2.78	0.372978	1.15914	88.8902	0.71	3.89285
Jordan	Upper Middle Income	2017	4.442	133.861	2.68	0.433991	1.06069	89.7316	0.71	4.87814
Jordan	Upper Middle Income	2018	4.38084	114.045	2.58	0.327926	1.09617	87.6359	0.71	2.20178
Jordan	Upper Middle Income	2019	4.43569	112.314	2.47	0.300087	1.01973	84.7528	0.71	1.62181
Jordan	Upper Middle Income	2020	4.69704	84.7864	2.36	0.346286	1.19954	65.3394	0.71	1.72078
Jordan	Upper Middle Income	2021	4.7353	57.259	2.25	0.447425	1.04405	81.4439	0.71	1.35936
Kazakhstan	Upper Middle Income	2000	8.11078	1.22682	36.44	0.988498	0.17379	105.7	142.133	7.49246
Kazakhstan	Upper Middle Income	2001	8.72483	1.71664	35.52	1.3771	0.910163	92.8491	146.736	12.7155
Kazakhstan	Upper Middle Income	2002	7.99591	0.8361	35.48	1.41241	0.701009	94.0317	153.279	10.5067
Kazakhstan	Upper Middle Income	2003	7.86221	1.19039	35.25	1.29809	0.918473	91.4633	149.576	8.0537
Kazakhstan	Upper Middle Income	2004	7.12296	1.47829	33.5	1.00373	0.725147	96.4092	136.035	13.0129
Kazakhstan	Upper Middle Income	2005	6.36952	1.42846	32.41	0.747394	0.866511	97.7625	132.88	4.45711
Kazakhstan	Upper Middle Income	2006	5.49583	1.44674	31.54	0.640296	0.864018	91.4535	126.089	9.39605
Kazakhstan	Upper Middle Income	2007	5.66029	2.05648	31.22	0.578434	0.858961	92.1616	122.554	11.419
Kazakhstan	Upper Middle Income	2008	5.3158	1.08346	30.16	0.286408	0.62338	94.2948	120.299	12.6039
Kazakhstan	Upper Middle Income	2009	6.14689	1.97077	29.02	0.230307	0.656418	75.7661	147.497	12.3806
Kazakhstan	Upper Middle Income	2010	4.51053	2.04603	28.28	0.185182	0.612532	74.1383	147.355	5.03631
Kazakhstan	Upper Middle Income	2011	4.98897	2.99555	26.45	0.110298	0.658612	73.1179	146.621	7.14351
Kazakhstan	Upper Middle Income	2012	4.28833	4.42025	25.54	0.129993	0.623898	73.7237	149.113	6.56165
Kazakhstan	Upper Middle Income	2013	4.50355	2.88858	24.19	0.246468	0.554878	65.4076	152.129	4.2307
Kazakhstan	Upper Middle Income	2014	4.32955	3.9527	20.97	0.152496	0.499943	64.972	179.192	3.30063
Kazakhstan	Upper Middle Income	2015	4.71055	4.29545	18.01	0.180084	0.541729	53.0497	221.728	3.56737
Kazakhstan	Upper Middle Income	2016	4.556	3.84026	17.26	0.297436	0.615186	60.3116	342.16	12.5466
Kazakhstan	Upper Middle Income	2017	4.51698	5.33458	16.56	0.314882	0.630265	56.8254	326.001	2.85206
Kazakhstan	Upper Middle Income	2018	4.39586	4.05371	15.77	0.260071	0.637814	63.528	344.706	0.196995
Kazakhstan	Upper Middle Income	2019	4.46634	2.91739	14.86	0.278258	0.510407	64.8586	382.747	2.05368
Kazakhstan	Upper Middle Income	2020	5.39128	5.57469	13.95	0.214496	0.45945	57.0264	412.953	4.20519
Kazakhstan	Upper Middle Income	2021	5.03	8.23199	13.04	0.150735	0.408492	57.5439	425.908	2.22224
Malaysia	Upper Middle Income	2000	8.59902	1367.88	18.36	2.62166	1.33344	220.407	3.8	4.03843
Malaysia	Upper Middle Income	2001	8.01097	1289.3	15.13	2.11501	1.30654	203.365	3.8	0.597029
Malaysia	Upper Middle Income	2002	8.98508	1183.45	14.93	2.24932	1.11659	199.356	3.8	3.16612
Malaysia	Upper Middle Income	2003	9.30609	1235.83	14.27	2.39263	1.12704	194.195	3.8	2.92094
Malaysia	Upper Middle Income	2004	9.271	1802.75	14.56	2.45106	1.1929	210.374	3.8	3.50787
Malaysia	Upper Middle Income	2005	8.26229	1658.25	14.64	2.47911	1.19694	203.855	3.78709	2.73439
Malaysia	Upper Middle Income	2006	8.60998	2012.96	14.63	2.73721	1.2689	202.577	3.66818	4.72719
Malaysia	Upper Middle Income	2007	9.98677	2299.42	14.73	2.45973	1.44174	192.466	3.43757	4.68689
Malaysia	Upper Middle Income	2008	9.96858	2110.61	13.96	2.35122	1.53281	176.668	3.33583	3.28079
Malaysia	Upper Middle Income	2009	9.2191	1301.98	13.5	2.05763	1.94071	162.559	3.5245	0.0566923
Malaysia	Upper Middle Income	2010	10.0899	2166.75	13.3	2.6456	1.98641	157.945	3.22109	4.26866
Malaysia	Upper Middle Income	2011	11.4534	2183.64	11.88	3.16591	2.46368	154.938	3.06	5.07446
Malaysia	Upper Middle Income	2012	9.79375	1916.84	13.26	2.40057	2.50321	147.842	3.0888	2.82906
Malaysia	Upper Middle Income	2013	9.11336	1985.87	12.69	2.16598	2.11695	142.721	3.15091	3.4943
Malaysia	Upper Middle Income	2014	8.87321	2291.56	12.59	1.76061	1.73669	138.312	3.27286	3.14127
Malaysia	Upper Middle Income	2015	8.2875	1896.16	12.47	1.845	1.73373	131.37	3.9055	3.27095
Malaysia	Upper Middle Income	2016	8.46252	1994.11	11.37	1.93699	1.71721	126.899	4.1483	4.47132
Malaysia	Upper Middle Income	2017	8.59828	2009.64	11.29	2.12696	1.99513	133.155	4.30044	2.93579
Malaysia	Upper Middle Income	2018	7.51209	1952.09	10.63	1.68246	1.76173	130.403	4.03513	2.31457
Malaysia	Upper Middle Income	2019	7.24131	1952.09	10.28	1.69909	1.88452	123.029	4.14247	2.50699
Malaysia	Upper Middle Income	2020	8.16855	1952.09	9.93	1.56448	2.08515	116.829	4.20348	1.20318
Malaysia	Upper Middle Income	2021	9.58818	1952.09	9.58	1.43359	2.49738	130.57	4.1433	4.98568
Mauritius	Upper Middle Income	2000	5.70501	416.667	11.43	0.506254	2.37398	122.313	26.2496	5.69641
Mauritius	Upper Middle Income	2001	6.148	313.736	11.74	0.534921	2.421	129.779	29.1293	-0.599865
Mauritius	Upper Middle Income	2002	5.19142	318.371	10.8	0.470415	2.11386	119.822	29.962	0.662488
Mauritius	Upper Middle Income	2003	5.17745	299.455	12.77	0.470415	1.97521	110.119	27.9015	1.07677
Mauritius	Upper Middle Income	2004	5.27618	307.69	10.07	0.479708	2.32092	108.469	27.4985	0.211203
Mauritius	Upper Middle Income	2005	4.97794	352.153	10.02	0.170052	1.90703	123.246	29.4962	0.643837
Mauritius	Upper Middle Income	2006	4.90645	257.867	9.72	0.472446	2.10143	127.063	31.7081	1.51887
Mauritius	Upper Middle Income	2007	4.37599	282.222	9.43	0.53396	2.47408	120.876	31.3137	4.18108
Mauritius	Upper Middle Income	2008	4.07488	228.775	9.14	0.608186	2.61348	115.489	28.4528	3.78089
Mauritius	Upper Middle Income	2009	3.88064	227.963	9.04	0.932876	2.36039	104.43	31.9598	2.81176
Mauritius	Upper Middle Income	2010	3.64174	163.2	8.63	0.522397	2.1621	113.457	30.7844	4.29784
Mauritius	Upper Middle Income	2011	3.70365	243.231	7.73	0.484675	2.99475	117.539	28.706	3.76208
Mauritius	Upper Middle Income	2012	3.65727	274.845	7.66	0.364668	1.99204	119.5	30.05	5.04785
Mauritius	Upper Middle Income	2013	3.33059	248.148	7.41	0.335406	2.17702	113.306	30.7014	2.38648
Mauritius	Upper Middle Income	2014	3.19195	313.291	7.15	0.317004	2.11581	110.59	30.6216	3.48445
Mauritius	Upper Middle Income	2015	3.07196	183.836	6.91	0.348323	2.33772	107.146	35.0567	1.8027
Mauritius	Upper Middle Income	2016	3.09727	273.258	6.67	0.413334	2.19261	101.366	35.5419	3.00746
Mauritius	Upper Middle Income	2017	2.99475	257.613	6.43	1.20343	2.41447	101.25	34.4814	3.50017
Mauritius	Upper Middle Income	2018	2.56396	187.114	6.2	1.05335	2.12846	98.0872	33.9344	3.12514
Mauritius	Upper Middle Income	2019	2.70724	194.749	5.97	1.24818	2.20381	96.2889	35.4735	3.07611
Mauritius	Upper Middle Income	2020	3.14381	150.468	5.74	1.26298	1.88642	85.8837	39.3469	1.97059
Mauritius	Upper Middle Income	2021	3.26503	106.187	5.51	0.597008	1.7969	97.7883	41.6921	2.1961
Mexico	Upper Middle Income	2000	3.32309	79.9825	17.41	0.553812	1.39579	52.4327	9.45556	2.59671
Mexico	Upper Middle Income	2001	3.40327	80.5744	17.46	0.542347	1.41837	47.1661	9.34234	3.97248
Mexico	Upper Middle Income	2002	3.27828	68.6659	16.84	0.52985	1.41217	46.6979	9.65596	2.61105
Mexico	Upper Middle Income	2003	3.38749	67.1633	16.17	0.512851	1.55213	50.2057	10.789	2.49242
Mexico	Upper Middle Income	2004	3.33919	67.1381	15.51	0.529557	1.49435	53.4861	11.286	3.21608
Mexico	Upper Middle Income	2005	3.0732	76.7214	14.88	0.501795	1.41129	53.9381	10.8979	2.89742
Mexico	Upper Middle Income	2006	3.07583	69.0328	14.25	0.398268	1.35274	56.0927	10.8992	2.2695
Mexico	Upper Middle Income	2007	3.18171	71.0865	13.79	0.354561	1.29729	56.7953	10.9282	2.95528
Mexico	Upper Middle Income	2008	3.16038	56.5862	13.74	0.362853	1.29305	57.777	11.1297	2.68324
Mexico	Upper Middle Income	2009	3.24149	68.5045	13.81	0.34283	1.27328	55.9678	13.5135	2.18391
Mexico	Upper Middle Income	2010	3.21915	72.3042	13.92	0.355504	1.33288	60.7603	12.636	2.88606
Mexico	Upper Middle Income	2011	3.08846	84.408	13.69	0.37278	1.34029	63.4697	12.4233	2.01986
Mexico	Upper Middle Income	2012	3.17393	84.8033	13.72	0.380789	1.13734	65.7672	13.1695	1.51699
Mexico	Upper Middle Income	2013	3.13878	92.145	13.65	0.350915	1.07248	63.7649	12.772	3.98824
Mexico	Upper Middle Income	2014	3.13209	90.4668	13.77	0.279268	1.025	64.9254	13.2925	2.1788
Mexico	Upper Middle Income	2015	3.19192	81.3232	13.43	0.251105	1.00883	71.0891	15.8483	3.09097
Mexico	Upper Middle Income	2016	3.34646	100.525	13.1	0.239183	0.942382	76.0622	18.6641	3.60416
Mexico	Upper Middle Income	2017	3.38107	105.621	13.12	0.226208	0.904099	77.1157	18.9265	2.85885
Mexico	Upper Middle Income	2018	3.3838	107.562	12.81	0.215618	0.986191	80.5594	19.2443	3.09552
Mexico	Upper Middle Income	2019	3.39122	107.573	12.48	0.20555	0.931029	77.8973	19.2636	2.33895
Mexico	Upper Middle Income	2020	3.79555	106.605	12.15	0.236068	0.919058	76.9004	21.4856	2.87708
Mexico	Upper Middle Income	2021	3.8892	105.637	11.82	0.195547	0.932227	83.6153	20.2724	2.61347
Moldova	Upper Middle Income	2000	25.4093	2.79146	50.87	3.14062	2.39577	126.163	12.4342	9.89887
Moldova	Upper Middle Income	2001	22.42	17.5614	51.03	2.07677	2.49344	124.501	12.8651	6.98601
Moldova	Upper Middle Income	2002	21.0218	8.1389	49.65	3.02545	2.52352	129.84	13.5705	5.05771
Moldova	Upper Middle Income	2003	18.3282	7.53388	43	5.02871	4.11229	140.057	13.9449	3.72304
Moldova	Upper Middle Income	2004	17.5867	8.31522	40.49	5.91274	4.70788	132.699	12.3297	5.81199
Moldova	Upper Middle Income	2005	16.3998	9.00164	40.65	0.726609	3.99399	143.024	12.5996	6.38145
Moldova	Upper Middle Income	2006	14.4989	8.46044	33.6	1.04531	1.81154	137.155	13.1311	7.58983
Moldova	Upper Middle Income	2007	9.98297	11.0225	32.76	1.41473	1.66528	142.721	12.1399	12.179
Moldova	Upper Middle Income	2008	8.81093	12.453	31.06	0.804652	1.39819	134.422	10.392	12.0005
Moldova	Upper Middle Income	2009	8.49746	9.36434	28.17	0.660985	1.43171	110.363	11.1096	4.85272
Moldova	Upper Middle Income	2010	11.1613	11.0596	27.52	1.04154	1.34045	87.9379	12.3693	4.25879
Moldova	Upper Middle Income	2011	11.3843	13.0475	27.53	1.03851	1.39938	98.6176	11.7386	4.43148
Moldova	Upper Middle Income	2012	10.4482	19.129	26.45	0.760311	1.38246	96.3064	12.1114	2.88433
Moldova	Upper Middle Income	2013	11.5504	24.6696	28.81	0.68484	1.4094	95.6873	12.5868	2.54699
Moldova	Upper Middle Income	2014	12.2248	25.9334	30.48	0.810171	1.41777	93.1593	14.0356	3.63715
Moldova	Upper Middle Income	2015	11.5053	30.2024	34.15	0.951029	1.62085	89.3307	18.8185	2.91624
Moldova	Upper Middle Income	2016	11.3987	41.9192	33.7	0.835763	1.46014	87.6372	19.9238	1.08332
Moldova	Upper Middle Income	2017	11.4723	48.6058	32.34	0.644149	1.45219	85.6372	18.499	1.54627
Moldova	Upper Middle Income	2018	10.2709	59.4212	24.46	0.642648	1.42583	85.8662	16.8021	2.56087
Moldova	Upper Middle Income	2019	10.1711	51.1866	20.96	0.494984	1.40411	85.9024	17.5735	4.23302
Moldova	Upper Middle Income	2020	8.69171	48.7511	17.46	0.424145	1.52601	77.0655	17.3218	1.32735
Moldova	Upper Middle Income	2021	10.3852	46.3156	13.96	0.483988	1.62112	88.6125	17.6805	1.78928
Namibia	Upper Middle Income	2000	10.731	0.367647	31.28	0.965144	0.740622	85.1322	6.93983	5.00608
Namibia	Upper Middle Income	2001	9.67547	0.367647	31.14	0.907181	0.590632	88.5841	8.60918	10.6635
Namibia	Upper Middle Income	2002	10.0391	3.90319	30.79	0.990642	1.33336	94.4152	10.5407	4.40512
Namibia	Upper Middle Income	2003	10.2153	1.41104	30.41	1.15097	0.690569	95.9525	7.56475	1.32165
Namibia	Upper Middle Income	2004	8.93978	3.20491	29.97	0.743177	0.623901	81.8623	6.45969	3.38258
Namibia	Upper Middle Income	2005	10.3685	1.91155	29.74	0.710402	0.722733	80.6804	6.37712	5.37844
Namibia	Upper Middle Income	2006	9.64647	2.84625	29.29	0.650515	0.647487	86.834	6.76715	7.62578
Namibia	Upper Middle Income	2007	8.44071	2.465	28.92	0.510002	0.568059	104.979	7.05439	7.57035
Namibia	Upper Middle Income	2008	7.53169	0.28625	28.68	0.431688	0.688357	119.644	8.25174	8.71831
Namibia	Upper Middle Income	2009	8.14814	1.59	28.52	0.390107	0.547378	123.763	8.52282	9.27471
Namibia	Upper Middle Income	2010	8.45537	4.43375	28.11	0.707722	0.635126	108.072	7.33025	2.51527
Namibia	Upper Middle Income	2011	8.11363	6.605	27.73	0.714186	0.662132	102.189	7.30002	6.41679
Namibia	Upper Middle Income	2012	8.05448	15.034	27.37	0.876103	0.611272	100.213	8.19377	7.98616
Namibia	Upper Middle Income	2013	7.82146	10.8612	31.39	0.881107	0.561409	97.7249	9.75008	6.45234
Namibia	Upper Middle Income	2014	8.13894	6.13866	29.32	0.759476	0.579661	103.08	10.8429	3.58317
Namibia	Upper Middle Income	2015	6.65043	13.7352	24.48	1.02672	0.606411	97.239	12.8819	7.40067
Namibia	Upper Middle Income	2016	6.72012	26.1067	20.07	1.2286	0.622045	93.9662	14.7088	3.34571
Namibia	Upper Middle Income	2017	7.67616	25.0369	21.35	1.0276	0.658825	81.2197	13.3129	2.17506
Namibia	Upper Middle Income	2018	7.7683	27.2643	22.59	1.13598	0.486699	81.7139	13.2339	1.71299
Namibia	Upper Middle Income	2019	7.08398	25.5052	21.85	1.45783	0.520597	82.9012	14.4487	-1.40711
Namibia	Upper Middle Income	2020	9.16003	3.72615	21.11	2.04665	0.491171	75.1393	16.4633	-1.50585
Namibia	Upper Middle Income	2021	9.48362	-18.0529	20.37	2.63547	0.461745	79.7277	14.7787	3.3182
North Macedonia	Upper Middle Income	2000	10.0963	71.8919	24.59	1.70058	1.83378	80.1601	65.9039	5.76505
North Macedonia	Upper Middle Income	2001	9.74512	39.2606	24.4	1.22035	1.84038	71.4782	68.0371	12.6581
North Macedonia	Upper Middle Income	2002	10.1701	37.8136	23.92	1.13702	1.62587	71.5335	64.3498	2.84179
North Macedonia	Upper Middle Income	2003	11.5388	40.172	22.04	1.17872	1.59684	71.0693	54.3223	2.40669
North Macedonia	Upper Middle Income	2004	11.554	53.4816	21.41	0.997635	1.47877	80.8705	49.4099	5.43989
North Macedonia	Upper Middle Income	2005	9.73619	62.0223	20.8	0.78169	1.31397	85.841	49.2837	2.32208
North Macedonia	Upper Middle Income	2006	8.98937	57.467	20.12	0.758593	1.21327	92.5517	48.8018	6.22986
North Macedonia	Upper Middle Income	2007	8.93242	67.123	18.25	0.695906	0.993897	106.093	44.7298	8.79828
North Macedonia	Upper Middle Income	2008	11.4435	56.158	18.25	0.526009	0.88483	111.57	41.8677	6.17272
North Macedonia	Upper Middle Income	2009	10.3702	56.6976	18.53	0.525264	1.2024	87.1768	44.1006	2.76045
North Macedonia	Upper Middle Income	2010	10.1206	67.1111	18.62	0.54593	1.05396	97.8811	46.4854	3.20438
North Macedonia	Upper Middle Income	2011	9.35099	63.6184	18.74	0.635192	0.980987	113.192	44.2308	4.83981
North Macedonia	Upper Middle Income	2012	9.10472	57.5944	17.31	0.637834	0.886791	112.215	47.8903	3.46745
North Macedonia	Upper Middle Income	2013	10.0275	69.6061	18.74	0.645265	0.910893	104.857	46.3953	3.72036
North Macedonia	Upper Middle Income	2014	10.1776	72.2058	18.46	0.479695	0.854916	112.538	46.4371	0.535808
North Macedonia	Upper Middle Income	2015	9.72692	66.2456	17.87	0.5114	0.93495	113.698	55.5371	2.94703
North Macedonia	Upper Middle Income	2016	9.17291	79.3149	16.63	0.572613	0.868959	116.185	55.7317	5.14755
North Macedonia	Upper Middle Income	2017	7.87324	68.9872	16.24	0.525001	0.864017	124.137	54.6655	3.36727
North Macedonia	Upper Middle Income	2018	8.4704	60.8475	15.72	0.43874	0.796949	133.215	52.1071	5.11495
North Macedonia	Upper Middle Income	2019	8.13229	61.2561	13.92	0.423088	0.728821	138.576	54.9472	4.35892
North Macedonia	Upper Middle Income	2020	8.56904	82.8145	12.12	0.434055	0.80415	128.241	54.1443	0.0622294
North Macedonia	Upper Middle Income	2021	7.24933	104.373	10.32	0.452827	0.680139	148.469	52.1022	5.38799
Paraguay	Upper Middle Income	2000	12.8567	21.5894	33.9	6.12186	0.509439	78.6447	3486.35	1.21729
Paraguay	Upper Middle Income	2001	11.3733	21.5137	34.01	6.06577	0.852541	72.6057	4105.93	1.16763
Paraguay	Upper Middle Income	2002	11.0096	47.7159	33.83	3.67777	1.07012	79.4416	5716.26	1.25621
Paraguay	Upper Middle Income	2003	13.0089	66.2393	31.33	4.22149	0.982158	81.1274	6424.34	-0.750192
Paraguay	Upper Middle Income	2004	13.9334	78.422	32.75	6.03885	0.790687	80.1044	5974.58	0.976462
Paraguay	Upper Middle Income	2005	12.714	65.763	32.02	4.70521	0.784443	85.022	6177.93	0.067986
Paraguay	Upper Middle Income	2006	11.7936	72.7211	30.31	3.75262	0.544279	84.7335	5635.09	1.39842
Paraguay	Upper Middle Income	2007	12.7097	94.311	28.67	3.13414	0.702357	79.0011	5032.71	0.588025
Paraguay	Upper Middle Income	2008	13.7028	74.704	25.3	2.27346	0.599443	80.7776	4363.29	1.21051
Paraguay	Upper Middle Income	2009	10.2498	65.3629	27.96	2.42913	0.732945	70.842	4966.68	0.637628
Paraguay	Upper Middle Income	2010	13.3208	85.606	25.62	2.06639	0.601665	81.2575	4758.43	2.53131
Paraguay	Upper Middle Income	2011	14.125	101.972	25.52	1.66285	0.70333	78.4921	4193.8	1.72264
Paraguay	Upper Middle Income	2012	10.3713	84.226	26.14	2.14475	0.672229	74.765	4421.66	2.19464
Paraguay	Upper Middle Income	2013	13.1852	97.0917	22.82	1.68933	0.636438	73.3699	4303.88	0.792489
Paraguay	Upper Middle Income	2014	12.0986	108.353	22.08	1.58979	0.840312	69.0837	4462.19	2.03829
Paraguay	Upper Middle Income	2015	9.77318	96.1134	19.7	1.56895	0.905699	66.9401	5204.92	1.39627
Paraguay	Upper Middle Income	2016	11.0414	113.567	21.32	1.53862	0.826634	67.7884	5670.54	1.60123
Paraguay	Upper Middle Income	2017	10.5267	116.797	20.18	1.45729	0.727933	71.4822	5618.93	1.27837
Paraguay	Upper Middle Income	2018	10.2527	120.057	20.08	1.52307	0.720032	72.5286	5732.1	0.481848
Paraguay	Upper Middle Income	2019	9.99501	113.566	18.72	1.41329	0.732372	71.3277	6240.72	0.906787
Paraguay	Upper Middle Income	2020	11.0835	123.418	17.36	1.31111	0.969954	63.0947	6771.1	0.262262
Paraguay	Upper Middle Income	2021	9.8686	133.27	16	1.36712	0.801396	70.8011	6774.16	0.0688162
Peru	Upper Middle Income	2000	8.06937	56.288	34.8	2.42946	1.80644	35.538	3.49	1.56479
Peru	Upper Middle Income	2001	7.89363	69.0996	34.66	2.06296	1.88039	35.0644	3.50683	2.19922
Peru	Upper Middle Income	2002	7.52396	66.8581	34.21	2.30506	1.84232	35.2492	3.5165	3.93562
Peru	Upper Middle Income	2003	7.31292	68.3295	35.98	2.15597	1.84243	37.6246	3.47847	2.27309
Peru	Upper Middle Income	2004	6.93443	70.9046	34.25	1.78598	1.95501	41.9361	3.41317	2.39489
Peru	Upper Middle Income	2005	6.85426	64.3324	34.82	1.46869	1.77877	47.3573	3.29584	3.39035
Peru	Upper Middle Income	2006	6.60348	72.0177	33.08	1.35489	1.50493	51.7851	3.27403	3.91066
Peru	Upper Middle Income	2007	6.70581	84.8139	29.43	1.23078	1.61057	55.6881	3.12804	5.37429
Peru	Upper Middle Income	2008	7.16094	62.3333	28.92	1.18673	1.44172	58.4338	2.92441	5.74336
Peru	Upper Middle Income	2009	7.40391	79.8791	28.52	1.10987	1.36853	48.1119	3.01151	5.32238
Peru	Upper Middle Income	2010	6.828	75.3028	27.73	1.05145	1.66897	51.6728	2.82512	5.73083
Peru	Upper Middle Income	2011	7.10011	83.4354	28.28	0.910411	1.73051	55.9883	2.7541	4.47263
Peru	Upper Middle Income	2012	6.72523	79.5472	27.44	0.911347	1.37035	52.6199	2.63759	7.36178
Peru	Upper Middle Income	2013	6.66831	85.2211	27.41	1.02695	1.25026	49.7871	2.7019	4.75735
Peru	Upper Middle Income	2014	6.80425	91.7768	28.03	1.24498	1.23918	46.8531	2.83904	2.123
Peru	Upper Middle Income	2015	7.04564	106.971	28.26	1.24537	1.20265	45.1628	3.18444	3.86547
Peru	Upper Middle Income	2016	6.93503	117.944	28.38	1.01247	1.11712	45.3888	3.37506	3.54632
Peru	Upper Middle Income	2017	6.77976	143.6	27.69	0.929486	1.28295	47.5136	3.26049	3.51334
Peru	Upper Middle Income	2018	6.88584	112.768	27.79	0.971697	1.35059	48.6315	3.2866	2.63824
Peru	Upper Middle Income	2019	6.85303	141.662	27.37	0.893547	1.22278	46.9435	3.33727	2.08492
Peru	Upper Middle Income	2020	7.70251	155.526	26.95	0.777326	1.20944	43.53	3.49494	0.362712
Peru	Upper Middle Income	2021	6.97023	169.391	26.53	0.864443	1.19287	55.5036	3.88055	3.33937
Russian Federation	Upper Middle Income	2000	5.75172	11.4172	14.49	3.10195	2.08988	68.0939	28.1292	1.03116
Russian Federation	Upper Middle Income	2001	5.87572	12.9396	12.05	3.13839	1.6029	61.1109	29.1685	0.928663
Russian Federation	Upper Middle Income	2002	5.56571	11.4929	11.34	3.39205	1.32293	59.6454	31.3485	1.00554
Russian Federation	Upper Middle Income	2003	5.50295	11.0035	10.8	3.24372	1.21655	59.1283	30.692	1.84238
Russian Federation	Upper Middle Income	2004	4.90444	11.4198	10.48	3.03042	1.13942	56.5819	28.8137	2.60619
Russian Federation	Upper Middle Income	2005	4.25592	11.7926	10.14	2.80199	0.996454	56.7132	28.2844	2.0298
Russian Federation	Upper Middle Income	2006	3.86131	12.4807	9.88	2.62958	0.9035	54.7334	27.191	3.79772
Russian Federation	Upper Middle Income	2007	3.7789	14.2531	8.99	2.86638	0.850996	51.7061	25.5808	4.29895
Russian Federation	Upper Middle Income	2008	3.75334	15.8827	8.53	2.08063	0.787532	53.3825	24.8529	4.5027
Russian Federation	Upper Middle Income	2009	4.08445	15.6351	8.27	2.20211	1.04412	48.4351	31.7404	2.99213
Russian Federation	Upper Middle Income	2010	3.3439	15.7245	7.75	2.09948	0.982429	50.3555	30.3679	2.83083
Russian Federation	Upper Middle Income	2011	3.15073	16.1872	7.69	1.94919	0.942222	48.0354	29.3823	2.69236
Russian Federation	Upper Middle Income	2012	2.92603	15.4336	7.33	1.78487	0.946213	47.1514	30.8398	2.2908
Russian Federation	Upper Middle Income	2013	2.9936	15.2983	6.99	1.8073	0.941807	46.2871	31.8371	3.0194
Russian Federation	Upper Middle Income	2014	3.36061	15.9005	6.72	1.82891	0.91299	47.8013	38.3782	1.06988
Russian Federation	Upper Middle Income	2015	3.8731	16.6626	6.71	2.16127	1.19599	49.3593	60.9376	0.502608
Russian Federation	Upper Middle Income	2016	3.84022	18.6872	6.72	2.51178	1.11536	46.5181	67.0559	2.5485
Russian Federation	Upper Middle Income	2017	3.55363	20.3283	5.9	2.4211	0.970398	46.8765	58.3428	1.81409
Russian Federation	Upper Middle Income	2018	3.39425	20.8141	5.88	2.21835	1.01193	51.5809	62.6681	0.530061
Russian Federation	Upper Middle Income	2019	3.5303	22.5914	5.83	2.1453	0.936891	49.2288	64.7377	1.88852
Russian Federation	Upper Middle Income	2020	3.99925	25.3278	5.78	2.49995	0.920115	46.0309	72.1049	0.636434
Russian Federation	Upper Middle Income	2021	3.79659	28.0642	5.73	2.31392	0.974177	52.167	73.6543	2.27403
South Africa	Upper Middle Income	2000	2.61475	53.5983	9.93	3.94873	1.47869	46.2207	6.93983	0.638425
South Africa	Upper Middle Income	2001	2.81245	55.7179	9.32	3.28863	1.35434	49.1709	8.60918	5.36836
South Africa	Upper Middle Income	2002	2.95697	61.2049	8.71	3.81365	1.47036	53.4655	10.5407	1.14635
South Africa	Upper Middle Income	2003	2.65398	55.1501	8.14	3.47738	1.39935	45.7239	7.56475	0.39749
South Africa	Upper Middle Income	2004	2.41172	60.2876	7.57	2.85923	1.27228	45.6436	6.45969	0.2742
South Africa	Upper Middle Income	2005	2.08512	47.331	7.02	2.67123	1.08438	47.4278	6.35933	2.25781
South Africa	Upper Middle Income	2006	2.05098	62.3364	6.5	2.32087	0.987432	53.7681	6.77155	0.205124
South Africa	Upper Middle Income	2007	2.35591	61.0217	6.01	2.12379	0.951305	57.1251	7.04537	1.97757
South Africa	Upper Middle Income	2008	2.57249	56.2932	5.57	2.17377	0.888928	65.9745	8.26122	3.12686
South Africa	Upper Middle Income	2009	2.3995	55.7504	5.05	2.25053	0.889426	49.5875	8.47367	2.31218
South Africa	Upper Middle Income	2010	2.10779	53.778	4.85	2.06078	0.983184	50.4061	7.32122	0.884902
South Africa	Upper Middle Income	2011	2.04389	60.3341	4.6	1.94227	1.03308	54.6364	7.26113	0.903377
South Africa	Upper Middle Income	2012	1.97671	61.5833	4.83	1.7844	0.913654	55.5826	8.20997	1.06492
South Africa	Upper Middle Income	2013	1.92685	67.5	4.98	1.94876	0.871437	58.875	9.65506	2.05358
South Africa	Upper Middle Income	2014	2.12575	66.4917	4.65	2.04945	0.879215	59.4996	10.8527	1.51933
South Africa	Upper Middle Income	2015	2.23398	62.675	5.61	2.30212	0.931559	56.7267	12.7589	0.438736
South Africa	Upper Middle Income	2016	2.41419	57.25	5.57	2.46511	1.0001	55.8613	14.7096	0.684613
South Africa	Upper Middle Income	2017	2.4938	72.825	5.28	2.36887	1.00079	53.5359	13.3238	0.539674
South Africa	Upper Middle Income	2018	2.26609	63.4917	5.16	2.32244	1.01327	54.6277	13.2339	1.37804
South Africa	Upper Middle Income	2019	1.96214	63.4917	5.28	1.88349	0.978615	54.0548	14.4484	1.31678
South Africa	Upper Middle Income	2020	2.52064	63.4917	5.4	2.00656	1.06505	50.801	16.4591	0.934055
South Africa	Upper Middle Income	2021	2.46761	63.4917	5.52	1.70401	1.06312	56.218	14.7787	9.85553
Thailand	Upper Middle Income	2000	8.49985	99.7116	48.79	3.33665	2.95316	121.298	40.1118	2.66313
Thailand	Upper Middle Income	2001	8.57929	108.106	46.04	3.13875	2.84938	120.268	44.4319	4.21224
Thailand	Upper Middle Income	2002	8.69218	115.545	43.85	3.69344	2.76249	114.97	42.9601	2.48815
Thailand	Upper Middle Income	2003	9.44135	148.356	41.64	4.68344	2.68907	116.693	41.4846	3.43594
Thailand	Upper Middle Income	2004	9.29111	131.782	39.29	4.80462	2.36562	127.412	40.2224	3.38947
Thailand	Upper Middle Income	2005	9.19436	113.619	38.68	4.53683	2.07138	137.854	40.2201	4.33958
Thailand	Upper Middle Income	2006	9.40199	117.897	39.78	5.25976	1.86797	134.087	37.882	4.02126
Thailand	Upper Middle Income	2007	9.34768	137.86	39.53	4.73394	1.79215	129.873	34.5182	3.28357
Thailand	Upper Middle Income	2008	10.0724	129.386	39.75	4.75772	1.80428	140.437	33.3133	2.93825
Thailand	Upper Middle Income	2009	9.78703	121.877	38.99	3.84615	1.71017	119.269	34.2858	2.2759
Thailand	Upper Middle Income	2010	10.5222	159.295	38.25	5.19019	1.87541	127.251	31.6857	4.32321
Thailand	Upper Middle Income	2011	11.5918	163.332	41.01	7.05188	1.92091	139.675	30.4917	0.667087
Thailand	Upper Middle Income	2012	11.5041	152.954	42.14	4.9349	1.71365	137.675	31.0831	3.24457
Thailand	Upper Middle Income	2013	11.3222	166.68	41.75	4.80959	1.52307	132.462	30.726	3.79127
Thailand	Upper Middle Income	2014	10.0889	158.892	33.44	3.91126	1.61859	130.905	32.4798	1.22145
Thailand	Upper Middle Income	2015	8.87272	136.087	32.28	3.75815	1.63042	124.84	34.2477	2.22468
Thailand	Upper Middle Income	2016	8.47808	147.457	31.16	3.86298	1.64067	120.575	35.2964	0.843365
Thailand	Upper Middle Income	2017	8.40641	166.528	31.46	4.92036	1.68767	120.891	33.9398	1.8155
Thailand	Upper Middle Income	2018	8.20182	148.936	32.14	4.04297	1.55037	120.842	32.3102	2.60211
Thailand	Upper Middle Income	2019	8.12588	120.153	31.43	3.85102	1.52101	109.668	31.0476	0.88045
Thailand	Upper Middle Income	2020	8.69768	143.195	30.72	3.62977	1.34506	97.8249	31.2937	-0.969689
Thailand	Upper Middle Income	2021	8.53177	166.237	30.01	4.16646	1.6842	116.657	31.9771	2.40267
Turkiye	Upper Middle Income	2000	10.0329	87.6694	27.3	1.12015	3.70391	42.3544	0.625219	0.357998
Turkiye	Upper Middle Income	2001	8.78804	70.1918	27.14	0.854996	3.84641	49.8715	1.22559	1.66145
Turkiye	Upper Middle Income	2002	10.1908	72.7959	26.87	0.811021	4.05305	47.9824	1.50723	0.450358
Turkiye	Upper Middle Income	2003	9.79515	84.2947	26.31	0.800333	3.56698	46.2251	1.50089	0.541017
Turkiye	Upper Middle Income	2004	9.32742	85.6275	25.51	0.654055	3.0438	48.8258	1.42554	0.681136
Turkiye	Upper Middle Income	2005	9.16534	86.7593	24.8	0.515587	2.73693	46.1424	1.34358	1.9812
Turkiye	Upper Middle Income	2006	8.09488	91.8373	24.06	0.506137	2.72251	48.7629	1.42845	3.6235
Turkiye	Upper Middle Income	2007	7.45703	90.3405	23.48	0.448484	2.73151	47.8508	1.30293	3.23584
Turkiye	Upper Middle Income	2008	7.42467	71.9725	23.14	0.378654	2.24535	50.5483	1.30152	2.57651
Turkiye	Upper Middle Income	2009	8.07199	104.566	22.95	0.368784	2.4999	46.7871	1.54996	1.32225
Turkiye	Upper Middle Income	2010	8.96693	98.3757	23.7	0.432655	2.94642	46.6945	1.50285	1.17105
Turkiye	Upper Middle Income	2011	8.17396	89.9411	24.16	0.548776	2.87393	53.3042	1.67495	1.92927
Turkiye	Upper Middle Income	2012	7.69488	100.346	23.56	0.418233	2.51538	52.8308	1.796	1.56083
Turkiye	Upper Middle Income	2013	6.67611	112.381	22.92	0.487007	2.39666	52.5273	1.90377	1.41608
Turkiye	Upper Middle Income	2014	6.55724	105.331	21.09	0.499305	2.47105	53.7663	2.18854	1.42041
Turkiye	Upper Middle Income	2015	6.86838	106.67	20.41	0.496535	2.48488	51.0885	2.72001	2.2287
Turkiye	Upper Middle Income	2016	6.14229	137.733	19.5	0.510556	2.50109	48.3282	3.02013	1.59079
Turkiye	Upper Middle Income	2017	6.03863	132.23	19.38	0.43294	2.55072	55.7622	3.64813	1.30268
Turkiye	Upper Middle Income	2018	5.77601	109.728	18.43	0.495538	2.55366	62.5544	4.82837	1.60635
Turkiye	Upper Middle Income	2019	6.40869	125.966	18.11	0.492282	2.57914	62.6887	5.67382	1.25971
Turkiye	Upper Middle Income	2020	6.66815	149.642	17.79	0.522807	2.26955	60.9559	7.00861	1.0872
Turkiye	Upper Middle Income	2021	5.54308	173.318	17.47	0.608792	2.59658	70.8349	8.85041	1.69004
Australia	High Income	2000	3.11284	97.316	4.86	6.05812	1.38692	40.967	1.72483	3.58132
Australia	High Income	2001	3.49967	102.189	4.75	6.2354	1.10335	44.2504	1.93344	2.82507
Australia	High Income	2002	3.94678	95.4683	4.38	5.77631	1.14639	41.4717	1.84056	3.70501
Australia	High Income	2003	2.88827	93.535	3.91	5.0149	1.13258	40.2223	1.54191	1.92199
Australia	High Income	2004	3.06269	94.483	3.74	4.82093	1.04057	37.0297	1.35975	6.98451
Australia	High Income	2005	2.88693	83.9322	3.58	3.89836	0.934374	39.1826	1.30947	-3.60882
Australia	High Income	2006	2.73229	85.5982	3.41	3.43443	0.850848	41.5878	1.32797	4.08488
Australia	High Income	2007	2.20696	89.3277	3.32	3.42597	0.856315	42.0365	1.19507	5.20116
Australia	High Income	2008	2.34261	78.0951	3.31	2.44195	0.786749	42.8641	1.19218	4.27796
Australia	High Income	2009	2.30063	60.9279	3.23	2.28288	0.707662	45.7468	1.28219	3.08878
Australia	High Income	2010	2.20427	77.0385	3.23	2.49104	0.69885	40.5203	1.09016	3.06551
Australia	High Income	2011	2.29166	68.1152	2.82	3.00569	0.638383	41.8426	0.969463	4.68783
Australia	High Income	2012	2.26753	69.4218	2.8	3.00531	0.586277	43.1667	0.965801	3.72039
Australia	High Income	2013	2.28565	72.8357	2.62	2.99471	0.608527	41.2749	1.03584	3.4551
Australia	High Income	2014	2.22088	79.6105	2.8	2.76493	0.688624	42.4717	1.10936	4.3067
Australia	High Income	2015	2.37596	79.4679	2.64	2.96532	0.717994	41.6231	1.33109	3.47196
Australia	High Income	2016	2.40453	89.0868	2.62	3.16692	0.704553	40.8228	1.34521	3.5614
Australia	High Income	2017	2.70322	89.325	2.6	2.99021	0.684292	41.9513	1.30476	3.63347
Australia	High Income	2018	2.45811	85.8701	2.62	2.58929	0.759294	43.3895	1.33841	4.29357
Australia	High Income	2019	2.11619	84.49	2.56	2.13479	0.662081	45.8267	1.43851	2.80853
Australia	High Income	2020	2.0121	84.2942	2.5	1.42904	0.676103	44.2334	1.45309	1.40935
Australia	High Income	2021	2.3066	84.0985	2.44	1.67335	0.711464	39.87	1.33122	1.87591
Barbados	High Income	2000	1.99542	200	4.23	0.157456	2.31253	90.5785	2	2.40879
Barbados	High Income	2001	2.11819	200	4.2	0.197654	2.27679	86.3627	2	2.99574
Barbados	High Income	2002	1.88959	45.8571	4.04	0.542151	2.59155	83.4718	2	7.3505
Barbados	High Income	2003	1.9785	79.7143	4.56	0.656312	1.94429	90.0919	2	5.75483
Barbados	High Income	2004	1.6432	214.231	3.41	0.256086	2.25024	92.0467	2	6.62896
Barbados	High Income	2005	1.5866	109.077	3.52	0.205057	1.88515	97.6162	2	10.2124
Barbados	High Income	2006	1.45348	139	3.61	1.00925	2.04371	96.5168	2	8.11551
Barbados	High Income	2007	1.30937	133.615	3.01	0.334548	2.64465	91.1434	2	10.1926
Barbados	High Income	2008	1.18288	135.154	2.78	0.17802	1.74743	94.5438	2	12.8554
Barbados	High Income	2009	1.41189	77	2.94	0.187387	1.95425	88.4573	2	7.97214
Barbados	High Income	2010	1.29803	135.083	2.84	0.450605	1.78155	86.923	2	9.38949
Barbados	High Income	2011	1.22593	96.2727	3.27	0.273694	1.26085	86.5921	2	9.86652
Barbados	High Income	2012	1.33077	199.522	2.78	0.423419	1.09774	87.2259	2	11.4541
Barbados	High Income	2013	1.42178	133.568	2.71	0.434098	1.12689	92.1984	2	2.22544
Barbados	High Income	2014	1.35424	80.0111	2.72	0.320379	1.1244	89.7634	2	16.0484
Barbados	High Income	2015	1.30485	121.565	2.89	0.577541	1.078	87.3426	2	14.5729
Barbados	High Income	2016	1.29324	113.804	2.86	0.190533	1.14119	78.6458	2	11.5357
Barbados	High Income	2017	1.29979	147.854	2.76	0.265706	1.12061	76.4465	2	1.8364
Barbados	High Income	2018	1.43606	77.9886	2.7	0.17105	1.00838	75.4637	2	4.73971
Barbados	High Income	2019	1.30065	54.3971	2.65	0.0847387	1.0169	74.4527	2	4.04508
Barbados	High Income	2020	1.48872	50.59	2.6	0.0237301	1.16458	66.5375	2	5.61026
Barbados	High Income	2021	1.48231	46.7829	2.55	0.0839587	1.30278	70.8462	2	4.92867
Brunei Darussalam	High Income	2000	1.02441	804	1.21	0.00295444	0.339139	103.172	1.72396	9.15836
Brunei Darussalam	High Income	2001	1.13457	570	1.13	0.00402497	0.26016	108.719	1.79172	1.08362
Brunei Darussalam	High Income	2002	1.09357	336	1.07	0.00509549	0.18118	108.748	1.79059	3.9305
Brunei Darussalam	High Income	2003	1.2222	102	1.02	0.00471057	0.34342	105.258	1.74218	1.88828
Brunei Darussalam	High Income	2004	1.12745	151.5	0.97	0.007786	0.218965	100.59	1.69023	1.43802
Brunei Darussalam	High Income	2005	0.946593	308.5	0.92	0.00618594	0.199126	97.4576	1.6644	1.83675
Brunei Darussalam	High Income	2006	0.706142	66	0.87	0.00458588	0.179286	96.9411	1.58893	0.765769
Brunei Darussalam	High Income	2007	0.689655	377	0.81	0.00492397	0.148496	95.7505	1.5071	2.10354
Brunei Darussalam	High Income	2008	0.63585	112.667	0.78	0.00361148	0.156119	105.914	1.41717	1.54369
Brunei Darussalam	High Income	2009	0.908957	103	0.73	0.0132209	0.162522	108.573	1.45457	3.03369
Brunei Darussalam	High Income	2010	0.733012	431.75	0.69	0.0136494	0.168433	95.3689	1.36351	3.50704
Brunei Darussalam	High Income	2011	0.575033	117.5	0.65	0.0108091	0.281675	99.5365	1.25791	3.73095
Brunei Darussalam	High Income	2012	0.655399	113.5	0.62	0.0125756	0.158368	105.641	1.24957	4.54068
Brunei Darussalam	High Income	2013	0.684659	55.75	0.58	0.0152747	0.204112	110.937	1.25117	4.28678
Brunei Darussalam	High Income	2014	0.862738	177.25	0.55	0.0247277	0.180593	102.421	1.26704	3.3565
Brunei Darussalam	High Income	2015	1.10249	177.25	0.74	0.0323975	0.172246	89.8938	1.37491	1.3247
Brunei Darussalam	High Income	2016	1.20363	177.25	1.01	0.0348456	0.164749	87.3183	1.38135	-1.32052
Brunei Darussalam	High Income	2017	1.08645	177.25	1.36	0.0382361	0.157413	85.1767	1.38089	3.85821
Brunei Darussalam	High Income	2018	1.01762	177.25	1.06	0.00878391	0.14431	93.8963	1.34892	3.80474
Brunei Darussalam	High Income	2019	0.986055	177.25	1.95	0.0289399	0.0926613	108.51	1.36422	2.77114
Brunei Darussalam	High Income	2020	1.2175	177.25	2.84	0.0188953	0.0744649	110.291	1.3797	4.71057
Brunei Darussalam	High Income	2021	1.25629	177.25	3.73	0.0257122	0.0608861	147.123	1.34381	1.46181
Canada	High Income	2000	2.09165	59.6859	2.52	6.60775	1.36459	82.7654	1.48539	9.17102
Canada	High Income	2001	2.11789	60.4209	2.16	5.97026	1.34066	78.3442	1.54884	3.84192
Canada	High Income	2002	1.98762	64.8824	2.12	5.48796	1.36712	75.707	1.57034	3.21915
Canada	High Income	2003	2.05309	66.6677	2.11	5.07554	1.36332	69.8401	1.40101	0.782968
Canada	High Income	2004	2.16781	62.1133	2.02	5.77345	1.32531	70.1924	1.30128	0.141466
Canada	High Income	2005	1.88031	70.6382	2.12	4.99522	1.23666	69.7591	1.21141	2.17816
Canada	High Income	2006	1.70102	53.9683	2.11	4.69436	1.12329	68.0522	1.13434	4.8741
Canada	High Income	2007	1.58716	78.8355	2	4.27376	1.07553	66.2834	1.07405	8.20056
Canada	High Income	2008	1.76827	73.5524	1.94	3.42696	1.00736	67.0236	1.06709	4.51514
Canada	High Income	2009	1.54989	71.5843	1.95	3.52775	0.990948	58.4744	1.14154	1.52413
Canada	High Income	2010	1.49324	79.6565	1.81	4.11516	1.02696	60.2081	1.03011	1.83726
Canada	High Income	2011	1.76566	96.8935	1.79	3.90068	1.02435	62.4987	0.989258	2.13783
Canada	High Income	2012	1.81135	104.225	1.75	3.63659	0.985217	62.5955	0.999365	2.70017
Canada	High Income	2013	1.89423	96.4984	1.78	4.06757	0.958587	62.2311	1.03014	3.6298
Canada	High Income	2014	1.58655	102.151	1.71	4.15502	0.976408	64.3787	1.10475	3.5539
Canada	High Income	2015	1.86984	104.357	1.64	4.42305	0.959156	66.1649	1.27879	3.85389
Canada	High Income	2016	1.86223	99.2733	1.58	4.76671	0.921041	65.3637	1.32562	2.23835
Canada	High Income	2017	1.88999	101.82	1.52	4.55751	0.850565	65.1011	1.29794	1.53752
Canada	High Income	2018	1.69989	111.812	1.49	4.49096	0.843182	66.4477	1.29582	2.46931
Canada	High Income	2019	1.50979	105.232	1.51	3.6934	0.818097	65.4124	1.32679	2.78686
Canada	High Income	2020	1.31969	132.366	1.53	4.21404	0.7922	60.7825	1.34115	1.61409
Canada	High Income	2021	1.12958	159.499	1.55	4.84174	0.87395	61.3733	1.25388	3.02652
Chile	High Income	2000	5.08296	275.429	14.44	10.8434	1.16274	58.7119	539.587	6.21089
Chile	High Income	2001	4.06242	271.314	13.6	11.0374	1.16489	62.1448	634.938	5.87239
Chile	High Income	2002	4.06503	288.501	13.5	10.1554	1.15439	62.4839	688.937	3.62747
Chile	High Income	2003	4.09478	323.729	13.6	8.87615	1.06044	65.6934	691.398	5.26287
Chile	High Income	2004	3.75827	379.141	13.36	7.85936	1.12375	69.8894	609.529	6.86042
Chile	High Income	2005	3.92221	326.408	13.16	6.30133	0.982922	72.0625	559.768	6.10081
Chile	High Income	2006	3.71205	377.393	12.85	4.89813	0.555239	73.7116	530.275	4.93122
Chile	High Income	2007	3.55057	478.853	12.31	5.82712	0.79636	76.977	522.464	7.80847
Chile	High Income	2008	3.42443	469.498	11.72	6.5792	0.639667	80.6766	522.461	10.2821
Chile	High Income	2009	3.69713	412.576	11.18	5.89839	0.670331	66.686	560.86	8.08291
Chile	High Income	2010	3.47828	447.442	10.61	5.54853	0.681205	69.7177	510.249	7.37876
Chile	High Income	2011	3.62618	373.496	10.26	5.69728	0.637639	72.4816	483.668	10.1761
Chile	High Income	2012	3.27493	381.121	9.98	5.63538	0.603973	68.1561	486.471	11.7407
Chile	High Income	2013	3.47338	396.036	9.48	6.28718	0.625479	65.1433	495.273	8.01128
Chile	High Income	2014	3.94662	412.773	9.4	6.77292	0.67192	65.6346	570.348	9.08156
Chile	High Income	2015	3.7094	453.495	9.38	7.28385	0.747804	59.3491	654.124	8.61007
Chile	High Income	2016	4.19909	389.837	9.48	7.21423	0.691049	56.0579	676.958	4.94532
Chile	High Income	2017	4.28097	354.775	9.25	6.83863	0.695953	56.0262	648.834	2.21729
Chile	High Income	2018	3.92744	374.568	9.22	7.88784	0.69014	58.1771	641.277	2.6268
Chile	High Income	2019	3.98397	394.041	8.98	6.92735	0.730486	57.528	702.897	4.51805
Chile	High Income	2020	4.08431	409.713	8.74	5.36772	0.722556	58.5042	792.727	3.37439
Chile	High Income	2021	3.28487	425.386	8.5	5.17365	0.698865	64.4322	758.955	4.01162
Croatia	High Income	2000	4.96882	264.846	16.52	4.54025	1.57363	74.5511	8.27767	4.65461
Croatia	High Income	2001	4.96368	205.862	16.01	4.06241	1.54067	79.4072	8.34154	4.45734
Croatia	High Income	2002	4.84214	256.988	15.55	4.30807	1.58141	81.1182	7.87168	3.6211
Croatia	High Income	2003	3.9349	292.802	16.87	4.16583	1.5171	81.4534	6.70497	5.27208
Croatia	High Income	2004	4.41566	312.584	16.97	3.62024	1.42092	81.5811	6.03434	3.128
Croatia	High Income	2005	3.86542	294.509	17.3	3.40065	1.30293	81.4378	5.94924	3.95926
Croatia	High Income	2006	3.98227	380.788	14.25	3.29538	1.15338	83.5799	5.83779	6.57294
Croatia	High Income	2007	3.69773	410.063	12.35	3.55755	1.11041	83.4152	5.36454	7.66105
Croatia	High Income	2008	3.88795	495.228	12.82	3.34408	0.98787	82.2376	4.93504	7.39974
Croatia	High Income	2009	3.9965	164.679	13.32	3.68942	1.06685	70.1298	5.28395	4.84742
Croatia	High Income	2010	3.6528	297.31	14.25	3.6984	1.11646	72.9831	5.49801	2.54656
Croatia	High Income	2011	3.63241	311.011	14.59	3.98221	1.1303	78.1404	5.34387	1.96974
Croatia	High Income	2012	3.29249	191.388	12.25	4.0822	0.962033	79.4639	5.85029	2.5538
Croatia	High Income	2013	3.45344	160.81	10.79	5.01074	0.95382	81.5149	5.70488	1.65245
Croatia	High Income	2014	2.9469	192.148	9.52	5.47393	1.14501	85.7708	5.74817	5.45566
Croatia	High Income	2015	2.96696	181.786	9.23	5.32645	1.2193	91.1641	6.8583	0.0888527
Croatia	High Income	2016	3.06144	119.037	7.6	5.19265	1.24263	92.6307	6.80599	0.820551
Croatia	High Income	2017	2.88765	213.548	6.98	4.51044	1.20703	97.6348	6.62383	0.81699
Croatia	High Income	2018	2.95146	220.995	6.24	4.53893	1.2244	99.6643	6.27903	2.11723
Croatia	High Income	2019	2.86505	211.751	6.19	4.33509	1.18428	101.601	6.62255	6.2638
Croatia	High Income	2020	3.08353	199.726	6.14	4.06126	1.12284	89.9854	6.61406	2.05102
Croatia	High Income	2021	2.90697	187.7	6.09	4.18081	1.17477	104.027	6.36008	6.49309
Czechia	High Income	2000	3.25053	101.981	5.22	2.41029	2.07282	98.0463	38.5984	8.06603
Czechia	High Income	2001	3.20353	121.977	4.87	2.02607	1.87681	99.0125	38.0353	8.31864
Czechia	High Income	2002	2.65959	94.8818	4.9	2.20112	1.99816	91.3346	32.7385	10.337
Czechia	High Income	2003	2.44003	106.964	4.51	1.92189	1.78234	94.9735	28.209	2.01945
Czechia	High Income	2004	2.41539	102.479	4.45	1.55366	1.57651	113.489	25.6998	5.36118
Czechia	High Income	2005	2.28464	105.95	3.98	1.43977	1.53105	121.298	23.9574	10.0115
Czechia	High Income	2006	2.16496	114.453	3.76	1.33438	1.37993	127.028	22.5956	4.56407
Czechia	High Income	2007	2.08891	121.861	3.58	1.31758	1.31679	129.779	20.2937	7.26437
Czechia	High Income	2008	1.91993	106.989	3.17	1.22402	1.28446	123.743	17.0717	3.72246
Czechia	High Income	2009	1.75679	109.023	3.12	1.36175	1.25282	112.797	19.063	2.54134
Czechia	High Income	2010	1.5406	119.284	3.1	1.41098	1.36977	128.029	19.0983	4.86336
Czechia	High Income	2011	1.98251	126.199	2.99	1.4248	1.51457	137.863	17.6959	1.82466
Czechia	High Income	2012	2.25119	160.012	3.05	1.45661	1.50209	146.529	19.5775	4.51657
Czechia	High Income	2013	2.36477	161.483	3.03	1.51313	1.46088	146.422	19.5706	3.47571
Czechia	High Income	2014	2.41345	162.657	2.75	1.38805	1.36032	157.575	20.7575	3.86354
Czechia	High Income	2015	2.21121	192.314	2.93	1.32056	1.28031	155.176	24.5987	0.904051
Czechia	High Income	2016	2.08705	196.383	2.9	1.30375	1.24263	150.586	24.4399	5.52835
Czechia	High Income	2017	2.05761	182.421	2.8	1.28978	1.18237	150.533	23.3763	5.13873
Czechia	High Income	2018	1.93625	174.361	2.8	1.28981	1.15298	147.949	21.7299	3.34323
Czechia	High Income	2019	1.86085	165.692	2.66	1.30947	1.06554	141.771	22.9322	4.25745
Czechia	High Income	2020	1.96061	144.216	2.52	1.28491	0.940152	133.148	23.2102	3.46194
Czechia	High Income	2021	1.8456	122.741	2.38	1.58092	1.03319	142.502	21.6782	2.70135
Denmark	High Income	2000	2.15185	153.003	3.67	2.5186	2.66667	82.984	8.08314	21.9381
Denmark	High Income	2001	2.33951	134.672	3.55	2.57697	2.63478	83.9686	8.32282	5.63525
Denmark	High Income	2002	1.78112	128.874	3.21	2.86224	2.56028	84.557	7.89471	2.48031
Denmark	High Income	2003	1.61079	138.18	3.3	2.83073	2.75317	80.8817	6.58767	0.543258
Denmark	High Income	2004	1.62253	144.784	3.27	2.75362	2.48052	82.2078	5.99106	-3.50243
Denmark	High Income	2005	1.14564	137.117	3.18	2.55128	2.26097	89.3997	5.99691	4.8577
Denmark	High Income	2006	1.16519	138.581	3.09	2.75172	2.31813	97.3667	5.94678	0.843187
Denmark	High Income	2007	1.17442	142.412	2.96	2.38674	2.33238	100.068	5.4437	3.69711
Denmark	High Income	2008	0.857791	147.676	2.71	2.33324	1.95001	104.828	5.09813	0.620107
Denmark	High Income	2009	0.833589	102.918	2.76	2.48493	2.12786	89.755	5.36087	1.1739
Denmark	High Income	2010	1.20191	113.712	2.54	2.9273	2.39202	94.1	5.62408	-3.65467
Denmark	High Income	2011	1.31213	112.849	2.4	2.96794	2.47856	101.246	5.36871	3.9415
Denmark	High Income	2012	1.65473	107.113	2.64	3.26339	2.29538	103.241	5.79248	-4.99767
Denmark	High Income	2013	1.30213	116.623	2.59	3.57499	2.5552	103.05	5.61631	0.198012
Denmark	High Income	2014	1.38246	123.566	2.48	2.72975	2.71315	102.264	5.61247	1.86331
Denmark	High Income	2015	0.95758	136.88	2.49	3.12423	2.82645	104.048	6.72791	0.611475
Denmark	High Income	2016	0.961161	139.142	2.33	2.8273	2.6166	100.169	6.73172	2.49237
Denmark	High Income	2017	1.3048	163.166	2.11	2.94448	2.60733	102.979	6.60289	1.08613
Denmark	High Income	2018	1.02657	134.668	2.19	2.71951	2.61338	106.975	6.31462	2.456
Denmark	High Income	2019	1.26629	136.049	2.22	2.53854	2.47789	110.225	6.66945	-1.09719
Denmark	High Income	2020	1.36133	144.642	2.25	2.31294	2.42449	103.512	6.54215	0.445558
Denmark	High Income	2021	0.867187	153.235	2.28	2.26297	2.3515	112.18	6.28711	3.69266
Hong Kong SAR, China	High Income	2000	0.087327	1465.6	0.29	0.387328	1.19713	247.654	7.79117	41.0651
Hong Kong SAR, China	High Income	2001	0.089468	1097	0.22	0.350402	1.14312	240.849	7.79875	18.4717
Hong Kong SAR, China	High Income	2002	0.0881033	728.4	0.28	0.347999	1.09479	255.996	7.79892	4.05644
Hong Kong SAR, China	High Income	2003	0.0751988	359.8	0.22	0.406283	1.03056	292.455	7.78675	11.505
Hong Kong SAR, China	High Income	2004	0.0731236	390.8	0.26	0.4882	0.894554	326.841	7.788	13.1249
Hong Kong SAR, China	High Income	2005	0.0674869	365.8	0.26	0.566973	0.75445	342.689	7.77733	22.5605
Hong Kong SAR, China	High Income	2006	0.0629926	390	0.24	0.573513	0.725842	359.209	7.76783	23.2007
Hong Kong SAR, China	High Income	2007	0.061487	421	0.18	0.962483	0.604607	362.149	7.80142	29.3581
Hong Kong SAR, China	High Income	2008	0.0541732	99	0.24	1.24076	0.605997	376.657	7.78683	30.5706
Hong Kong SAR, China	High Income	2009	0.0656925	38	0.24	0.873173	0.54193	348.398	7.75175	25.357
Hong Kong SAR, China	High Income	2010	0.0533684	616.286	0.23	1.65385	0.591189	404.771	7.76917	36.1748
Hong Kong SAR, China	High Income	2011	0.0487999	790.571	0.22	1.82175	0.57385	421.855	7.784	38.684
Hong Kong SAR, China	High Income	2012	0.0546867	1307.32	0.21	1.14557	0.526789	430.569	7.75642	28.5144
Hong Kong SAR, China	High Income	2013	0.0572884	598.048	0.21	1.06737	0.555871	442.62	7.756	27.8775
Hong Kong SAR, China	High Income	2014	0.0661945	1973.61	0.2	1.1702	0.396092	425.976	7.75408	44.5508
Hong Kong SAR, China	High Income	2015	0.0679654	2394.76	0.19	1.28889	0.396706	389.406	7.75175	58.5187
Hong Kong SAR, China	High Income	2016	0.0762066	2715.94	0.19	0.593615	0.218939	371.727	7.76225	41.5321
Hong Kong SAR, China	High Income	2017	0.0652727	2807.8	0.18	0.108608	0.161242	376.796	7.79325	36.8376
Hong Kong SAR, China	High Income	2018	0.0621423	3573.91	0.17	0.10069	0.13332	376.893	7.8385	26.8255
Hong Kong SAR, China	High Income	2019	0.0723063	4340.02	0.17	0.0784974	0.119413	353.759	7.83592	16.0581
Hong Kong SAR, China	High Income	2020	0.0989645	5106.14	0.17	0.0675779	0.0904552	350.681	7.75725	34.0508
Hong Kong SAR, China	High Income	2021	0.0754787	5872.25	0.17	0.0441743	0.0837405	402.223	7.77325	35.7665
Hungary	High Income	2000	4.93446	90.618	6.46	1.03679	1.46333	137.407	282.179	5.81916
Hungary	High Income	2001	4.91439	98.513	6.19	0.908901	1.23656	131.045	286.49	7.55129
Hungary	High Income	2002	4.26079	94.8762	6.12	0.897285	1.2778	118.32	257.887	5.38898
Hungary	High Income	2003	3.90187	95.4971	5.38	0.829848	1.28631	116.629	224.307	4.87484
Hungary	High Income	2004	4.35241	98.5211	5.26	0.764925	1.22683	123.446	202.746	4.35849
Hungary	High Income	2005	3.72139	85.1989	4.87	0.614854	1.05577	127.813	199.583	24.2818
Hungary	High Income	2006	3.53561	99.1951	4.76	0.491201	0.894165	149.009	210.39	16.1419
Hungary	High Income	2007	3.48656	110.409	4.59	0.522599	0.835866	155.498	183.626	50.3837
Hungary	High Income	2008	3.45297	96.7008	4.32	0.53872	0.812731	158.325	172.113	47.4388
Hungary	High Income	2009	3.05645	77.4822	4.61	0.521173	0.77449	145	202.342	-2.13023
Hungary	High Income	2010	3.03417	84.3342	4.54	0.673888	1.00472	157.465	207.944	-15.7142
Hungary	High Income	2011	3.99524	93.2883	4.89	0.760597	1.29082	166.433	201.055	7.56714
Hungary	High Income	2012	3.89109	99.6154	5.06	0.778743	1.33077	165.649	225.104	8.39653
Hungary	High Income	2013	3.91709	113.559	4.78	0.780861	1.20927	164.346	223.695	-2.64334
Hungary	High Income	2014	3.93604	112.708	4.68	0.710301	1.16969	168.395	232.602	9.26026
Hungary	High Income	2015	3.78956	114.148	4.9	0.608277	1.15413	167.32	279.332	-4.20729
Hungary	High Income	2016	3.89013	138.173	5.04	0.647334	1.19097	164.404	281.523	54.1803
Hungary	High Income	2017	3.7542	152.379	5.04	0.631648	1.20194	165.229	274.433	-8.478
Hungary	High Income	2018	3.48639	150.859	4.85	0.621371	1.12925	163.262	270.212	-40.0866
Hungary	High Income	2019	3.33308	145.986	4.72	0.651907	1.14959	160.783	290.66	60.0661
Hungary	High Income	2020	3.39148	163.048	4.59	0.520409	1.03888	155.528	307.997	109.025
Hungary	High Income	2021	3.35459	180.11	4.46	0.703298	1.16331	162.792	303.141	16.5964
Iceland	High Income	2000	6.97836	164.341	8.71	0.903014	1.3159	71.139	78.6159	1.71911
Iceland	High Income	2001	7.46753	140.93	7.71	0.995091	1.42481	74.7347	97.4246	1.98481
Iceland	High Income	2002	7.49319	145.752	7.37	0.913654	1.51239	69.432	91.6617	0.98628
Iceland	High Income	2003	6.42271	122.884	6.98	0.970912	1.80818	68.1992	76.709	2.93416
Iceland	High Income	2004	5.283	137.922	6.32	0.886475	1.58426	70.4319	70.1917	5.46329
Iceland	High Income	2005	4.69977	133.558	6.53	0.845106	1.33883	72.4506	62.9817	18.3569
Iceland	High Income	2006	4.75314	167.822	6.31	0.817364	1.17059	77.5362	70.18	22.1957
Iceland	High Income	2007	4.13253	194.168	5.92	0.502656	1.42382	74.6709	64.055	31.7385
Iceland	High Income	2008	4.78331	199.88	4.6	0.634594	1.19891	82.688	87.9479	6.65954
Iceland	High Income	2009	5.63482	123.847	4.83	0.653661	0.883108	89.3947	123.638	0.483398
Iceland	High Income	2010	6.28546	148.699	5.59	0.581801	1.25013	93.6464	122.242	1.8688
Iceland	High Income	2011	6.41975	159.165	5.49	0.678461	1.05653	101.409	115.954	7.27227
Iceland	High Income	2012	6.55174	176.485	5.55	0.804008	0.975113	104.085	125.083	6.94278
Iceland	High Income	2013	5.84541	168.804	4.45	0.971536	1.10043	98.7895	122.179	2.93089
Iceland	High Income	2014	5.27056	201.733	4.54	0.707276	0.965058	96.6656	116.767	4.29141
Iceland	High Income	2015	5.28067	147.752	4.24	0.696273	1.24332	95.8182	131.919	6.54081
Iceland	High Income	2016	4.57694	181.529	3.9	0.979451	0.990702	88.333	120.812	-5.12806
Iceland	High Income	2017	3.78159	148.008	3.76	0.819692	0.972297	86.9789	106.84	-28.3072
Iceland	High Income	2018	3.92127	136.281	4.03	0.689314	0.995941	89.9598	108.3	-2.37098
Iceland	High Income	2019	4.3836	117.686	4.04	0.510494	0.978521	84.2054	122.607	-2.24145
Iceland	High Income	2020	4.5803	130.099	4.05	0.521202	1.13209	69.4598	135.422	-4.12606
Iceland	High Income	2021	4.52355	142.512	4.06	0.595221	1.15713	78.1809	126.989	0.17672
Israel	High Income	2000	1.54021	278.107	2.35	0.946281	1.02042	69.3014	4.07733	5.91572
Israel	High Income	2001	1.76499	261.404	2.21	0.869214	0.964685	63.1228	4.20565	1.31562
Israel	High Income	2002	1.81955	251.862	2.08	0.961286	0.997964	66.5255	4.73782	1.26539
Israel	High Income	2003	1.70886	282.934	1.96	0.990176	1.11009	67.7108	4.55413	2.53009
Israel	High Income	2004	1.61684	320.9	1.85	0.406954	1.01054	75.6537	4.48198	2.10533
Israel	High Income	2005	1.88293	292.604	1.74	0.726652	1.04362	79.133	4.4877	3.27595
Israel	High Income	2006	1.82073	304.95	1.63	0.671144	1.10587	79.089	4.45581	9.07258
Israel	High Income	2007	1.75218	344.997	1.53	0.672013	1.23005	79.6147	4.10808	4.78022
Israel	High Income	2008	1.81424	280.614	1.44	0.647038	1.10741	76.0977	3.58802	4.65884
Israel	High Income	2009	2.15491	200.46	1.35	0.790625	1.1422	62.5978	3.93234	2.17337
Israel	High Income	2010	1.83894	206.403	1.26	0.811485	1.2064	66.4403	3.73897	2.93027
Israel	High Income	2011	1.85641	251.606	1.18	0.631102	1.09227	69.6564	3.57813	3.24335
Israel	High Income	2012	1.49588	278.833	1.11	0.606335	0.984885	70.7358	3.85592	3.43801
Israel	High Income	2013	1.51937	296.011	1.24	0.624646	1.0252	64.6442	3.61076	3.97746
Israel	High Income	2014	1.38818	264.226	1.11	0.585229	1.03175	62.1637	3.57793	1.92438
Israel	High Income	2015	1.41849	243.607	1.02	0.609326	1.05283	59.2123	3.88683	3.73621
Israel	High Income	2016	1.44863	280.678	1.02	0.686913	0.939986	58.044	3.84057	3.72179
Israel	High Income	2017	1.43197	229.849	1	0.689357	0.964449	56.5604	3.59956	4.71534
Israel	High Income	2018	1.38557	240.678	0.96	0.642551	1.00649	58.915	3.59056	5.71144
Israel	High Income	2019	1.33855	231.476	0.92	0.640788	0.874132	56.3464	3.56453	4.31398
Israel	High Income	2020	1.31645	139.737	0.88	0.687383	0.966968	50.8834	3.44241	5.8759
Israel	High Income	2021	1.26101	47.9975	0.84	0.72738	0.934067	54.9629	3.2302	4.40995
Japan	High Income	2000	1.51788	324.609	5.09	0.464236	3.58358	19.5624	107.766	0.215125
Japan	High Income	2001	1.36751	304.68	4.91	0.519795	3.26689	19.5596	121.529	0.112602
Japan	High Income	2002	1.37649	292.873	4.72	0.541814	3.06288	20.4471	125.388	0.276304
Japan	High Income	2003	1.29903	301.859	4.64	0.517111	2.93844	21.3261	115.933	0.194079
Japan	High Income	2004	1.23096	295.087	4.56	0.491788	2.78839	23.6644	108.193	0.153848
Japan	High Income	2005	1.11163	296.782	4.46	0.51402	2.38623	26.23	110.218	0.113001
Japan	High Income	2006	1.0825	294.39	4.39	0.515617	2.32275	30.0164	116.299	-0.0520879
Japan	High Income	2007	1.05336	327.142	4.31	0.551876	2.1826	32.8166	117.754	0.472323
Japan	High Income	2008	1.0541	235.863	4.25	0.559375	1.89895	34.1295	103.359	0.482209
Japan	High Income	2009	1.08232	208.493	4.21	0.670624	1.84065	24.3902	93.5701	0.231146
Japan	High Income	2010	1.10828	255.09	4.07	0.703052	1.93869	28.4985	87.7799	0.129204
Japan	High Income	2011	1.08027	249.84	3.97	0.766585	1.97859	30.195	79.807	-0.0136483
Japan	High Income	2012	1.12285	252.825	3.87	0.789161	1.67868	30.4709	79.7905	0.0087202
Japan	High Income	2013	1.06672	244.644	3.75	0.864253	1.70976	33.9788	97.5957	0.204293
Japan	High Income	2014	0.996606	253.198	3.69	0.852696	1.60344	37.4314	105.945	0.403355
Japan	High Income	2015	1.03412	225.327	3.63	0.839925	1.81225	35.4274	121.044	0.118162
Japan	High Income	2016	1.12498	236.018	3.5	0.738581	1.82638	31.3102	108.793	0.818482
Japan	High Income	2017	1.12844	243.235	3.44	0.728109	1.71849	34.4232	112.166	0.38132
Japan	High Income	2018	1.04441	235.997	3.49	0.682768	1.6313	36.6321	110.423	0.501989
Japan	High Income	2019	1.03291	237.027	3.38	0.628891	1.64103	35.1798	109.01	0.779974
Japan	High Income	2020	1.04427	238.182	3.27	0.618918	1.51244	31.3587	106.775	1.22051
Japan	High Income	2021	1.05563	239.337	3.16	0.6296	1.56655	37.38	109.754	0.552973
Kuwait	High Income	2000	0.35522	62.9	2.4	0.0138826	0.389546	86.6183	0.306752	0.0432209
Kuwait	High Income	2001	0.446729	80.4615	2.47	0.00828226	0.374897	86.8505	0.306682	-0.319645
Kuwait	High Income	2002	0.516825	83.3333	2.53	0.0139625	0.348573	81.2252	0.303914	0.0094905
Kuwait	High Income	2003	0.45489	83.3333	2.59	0.00714021	0.343806	86.5552	0.298012	-0.140176
Kuwait	High Income	2004	0.404757	90.9091	2.64	0.00708947	0.253449	89.2976	0.2947	0.0399619
Kuwait	High Income	2005	0.301358	90.9091	2.71	0.00737935	0.540566	92.2427	0.292	0.28949
Kuwait	High Income	2006	0.236516	317.105	2.65	0.00766923	0.827683	89.7131	0.290176	0.119455
Kuwait	High Income	2007	0.213317	294.375	2.59	0.0125823	0.697683	91.7325	0.284214	0.0972924
Kuwait	High Income	2008	0.160021	533.534	2.51	0.0354252	0.621754	92.6835	0.268828	-0.00403796
Kuwait	High Income	2009	0.262328	95.2381	2.48	0.0528451	0.570697	88.8111	0.287785	1.05092
Kuwait	High Income	2010	0.451341	228.396	2.42	0.0954759	0.519641	97.0277	0.286607	1.13034
Kuwait	High Income	2011	0.438823	441.552	2.36	0.0788684	0.545102	99.0904	0.275979	2.11534
Kuwait	High Income	2012	0.359794	468.608	2.29	0.0730853	0.535831	101.011	0.279936	1.65025
Kuwait	High Income	2013	0.355118	494.472	2.22	0.0673022	0.526559	97.6067	0.283589	0.823163
Kuwait	High Income	2014	0.450687	777.151	2.15	0.061861	0.595876	100.037	0.284567	0.298716
Kuwait	High Income	2015	0.537517	1204.52	2.08	0.130812	0.538291	98.6996	0.300852	0.248455
Kuwait	High Income	2016	0.518216	1050.72	2.01	0.115911	0.496982	96.1589	0.302137	0.266887
Kuwait	High Income	2017	0.525092	1147.62	1.93	0.0658356	0.49454	97.84	0.30335	0.0936248
Kuwait	High Income	2018	0.447339	1121.98	1.86	0.046621	0.504759	103.115	0.301956	-0.0154705
Kuwait	High Income	2019	0.38458	1026.9	1.78	0.0432868	0.546959	98.1829	0.303611	0.378583
Kuwait	High Income	2020	0.457473	1123.31	1.7	0.033727	0.488658	93.2504	0.306233	-0.526665
Kuwait	High Income	2021	0.530367	1219.72	1.62	0.0241672	0.430357	88.3179	0.301643	-1.43191
Latvia	High Income	2000	4.46532	51.8443	14.93	30.0417	2.01688	81.5362	0.6065	4.07326
Latvia	High Income	2001	4.41346	59.1493	15.47	25.7203	1.80153	86.3684	0.627917	2.07477
Latvia	High Income	2002	4.49884	45.6742	16.23	25.0711	2.07027	83.2063	0.618192	1.67511
Latvia	High Income	2003	3.93534	61.4748	14.24	27.0633	2.74781	84.6112	0.571475	2.68988
Latvia	High Income	2004	4.19691	59.9792	13.3	20.8266	3.48392	93.1357	0.540233	4.0981
Latvia	High Income	2005	3.72327	68.0403	12.05	17.1333	2.67626	100.236	0.564717	4.76289
Latvia	High Income	2006	3.25597	62.6556	11.46	15.3983	2.078	100.133	0.560408	7.90756
Latvia	High Income	2007	3.28393	67.7247	10.18	15.5396	2.78153	95.5733	0.513792	8.73762
Latvia	High Income	2008	2.95482	66.947	7.96	10.4425	1.55546	91.1765	0.480817	4.00029
Latvia	High Income	2009	3.20982	64.8836	8.75	10.7956	1.36446	86.4125	0.50555	-0.568031
Latvia	High Income	2010	4.05728	77.6479	8.61	13.1575	1.49124	108.605	0.530475	1.98272
Latvia	High Income	2011	3.68792	83.2323	8.9	11.0985	1.2833	125.49	0.501233	5.53068
Latvia	High Income	2012	3.45474	91.5654	8.37	9.46703	1.39477	128.228	0.546875	3.83664
Latvia	High Income	2013	3.17366	100.656	8.06	10.1515	1.60331	125.158	0.529392	3.27526
Latvia	High Income	2014	3.54078	101.124	7.5	10.8592	2.17726	125.231	0.511908	3.32976
Latvia	High Income	2015	3.49468	104.759	7.94	10.8512	2.41838	122.253	0.494425	2.98148
Latvia	High Income	2016	3.25954	104.193	7.69	11.0167	2.5601	118.865	0.476942	1.19437
Latvia	High Income	2017	3.55239	103.484	6.87	10.238	2.41435	123.809	0.459458	3.78422
Latvia	High Income	2018	3.59381	101.153	6.97	11.8669	3.01643	123.582	0.441975	1.24258
Latvia	High Income	2019	4.16621	105.57	7.29	11.678	2.9083	120.288	0.424492	3.16672
Latvia	High Income	2020	4.3364	113.427	7.61	10.8355	3.16978	118.831	0.407008	2.72852
Latvia	High Income	2021	4.10813	121.283	7.93	12.9075	3.96651	130.366	0.389525	13.325
Lithuania	High Income	2000	5.58605	53.1619	19.24	5.20797	2.9935	83.3786	4	3.29961
Lithuania	High Income	2001	4.8743	99.3256	17.57	4.33957	2.86057	93.6657	4	3.61515
Lithuania	High Income	2002	4.77513	115.314	18.64	4.46013	2.6798	100.491	3.67696	4.63395
Lithuania	High Income	2003	4.42285	124.59	18.71	4.32575	2.4557	98.2349	3.06087	1.1575
Lithuania	High Income	2004	4.1729	119.401	16.28	3.78383	2.45714	104.604	2.78059	3.88704
Lithuania	High Income	2005	4.32852	102.282	14.27	3.26219	2.27994	117.484	2.77402	4.95274
Lithuania	High Income	2006	3.86424	115.499	13.83	2.80924	1.95938	124.335	2.75223	7.48547
Lithuania	High Income	2007	3.47541	119.307	11.33	3.0063	2.01647	116.387	2.52373	6.55321
Lithuania	High Income	2008	3.2839	90.9482	8.07	1.90534	1.50255	126.849	2.35708	3.61377
Lithuania	High Income	2009	2.53647	102.449	8.98	2.03679	1.70475	105.339	2.48403	-0.963401
Lithuania	High Income	2010	3.02379	103.977	8.83	2.34403	1.71469	129.887	2.60633	2.96993
Lithuania	High Income	2011	3.49019	104.772	8.49	2.38825	1.74673	148.447	2.4811	4.32022
Lithuania	High Income	2012	3.97946	107.056	8.8	2.1813	1.70044	155.843	2.68629	1.57751
Lithuania	High Income	2013	3.54492	109.636	8.42	2.51134	1.87837	155.887	2.60101	1.6522
Lithuania	High Income	2014	3.42319	111.752	9.17	2.68764	2.07262	142.722	2.60029	0.736238
Lithuania	High Income	2015	3.42068	122.582	9.07	2.94819	2.26259	138.552	2.59958	2.50257
Lithuania	High Income	2016	3.10876	131.853	7.98	3.02786	2.55833	134.454	2.59886	2.73544
Lithuania	High Income	2017	3.50751	141.109	7.78	2.85424	2.42222	144.873	2.59814	2.89734
Lithuania	High Income	2018	2.8796	133.517	7.18	3.11195	2.50115	148.595	2.59742	2.41825
Lithuania	High Income	2019	3.10341	137.083	6.44	2.98494	2.54156	149.332	2.59671	6.27252
Lithuania	High Income	2020	3.52058	140.003	5.7	2.93938	2.65305	137.198	2.59599	7.87838
Lithuania	High Income	2021	3.31378	142.923	4.96	3.14621	2.742	156.465	2.59527	2.82549
Malta	High Income	2000	1.872	131.839	2.04	0.0587061	0.525642	248.622	0.43815	17.1901
Malta	High Income	2001	2.19691	113.831	2.35	0.0647474	0.655315	221.481	0.450042	9.57233
Malta	High Income	2002	2.13251	110.073	2.34	0.0452293	0.645369	223.907	0.43362	-10.6061
Malta	High Income	2003	1.96123	95.8043	2.46	0.0455081	0.664659	217.892	0.377233	16.6044
Malta	High Income	2004	1.89598	117.108	2.26	0.0516081	0.606874	212.649	0.344663	122.111
Malta	High Income	2005	1.84003	107.182	2.1	0.0751585	0.776442	217.601	0.345777	340.26
Malta	High Income	2006	1.86933	114.541	2.03	0.0657352	0.728755	253.837	0.340894	369.345
Malta	High Income	2007	1.83065	113.349	1.82	0.196715	0.541579	262.316	0.311675	449.081
Malta	High Income	2008	1.06026	82.525	1.79	0.127359	0.497451	298.819	0.282456	163.225
Malta	High Income	2009	1.43939	57.37	1.46	0.130108	0.740576	294.953	0.253237	16.6148
Malta	High Income	2010	1.26618	79.3965	1.34	0.0973515	0.54034	301.837	0.224018	102.314
Malta	High Income	2011	0.992115	93.0385	1.17	0.112254	0.31444	319.704	0.194799	80.9936
Malta	High Income	2012	1.05506	77.5389	1.04	0.102598	0.308779	322.675	0.165581	35.1247
Malta	High Income	2013	1.06995	81.573	1.26	0.110046	0.331739	304.33	0.136362	4.83394
Malta	High Income	2014	1.00445	81.8751	1.29	0.135385	0.259262	287.64	0.107143	1.34074
Malta	High Income	2015	0.923305	92.2397	1.47	0.122536	0.225942	299.47	0.0779239	32.8245
Malta	High Income	2016	0.926848	93.1433	1.17	0.128514	0.222271	303.012	0.048705	23.7913
Malta	High Income	2017	0.648198	93.3936	1	0.131721	0.251283	290.765	0.0194861	28.8393
Malta	High Income	2018	0.697028	89.3142	1	0.0945191	0.239887	272.997	-0.00973274	29.1843
Malta	High Income	2019	0.476228	96.1422	1.02	0.0808041	0.230041	275.29	-0.0389516	26.5339
Malta	High Income	2020	0.435983	126.637	1.04	0.0966782	0.298742	291.501	-0.0681705	29.6898
Malta	High Income	2021	0.411408	157.132	1.06	0.182462	0.247128	307.713	-0.0973894	25.1413
New Zealand	High Income	2000	7.7529	541.82	8.71	14.4355	0.934111	68.5169	2.20115	-2.86529
New Zealand	High Income	2001	7.98138	600.71	9.13	12.7655	1.01482	67.2338	2.37875	0.481362
New Zealand	High Income	2002	5.85289	1592.69	8.82	13.4069	0.959532	62.656	2.16219	4.27533
New Zealand	High Income	2003	5.72933	2054.02	7.87	12.4775	0.885554	57.9148	1.7221	-3.81179
New Zealand	High Income	2004	5.36559	2124.31	7.32	11.6857	0.890302	58.7996	1.50868	2.23263
New Zealand	High Income	2005	4.5177	2242.32	6.91	10.735	0.785641	58.0187	1.42027	1.66202
New Zealand	High Income	2006	4.9836	2087.05	6.97	10.9095	0.781938	59.6033	1.54206	2.61133
New Zealand	High Income	2007	6.06837	1943.33	6.92	10.0963	0.701945	58.4252	1.36068	3.16024
New Zealand	High Income	2008	5.01251	1721.57	6.65	8.9124	0.648388	64.4087	1.42273	1.94692
New Zealand	High Income	2009	5.75069	1329.92	6.49	9.8659	0.704765	55.1457	1.60088	-0.0431606
New Zealand	High Income	2010	6.58792	1401.54	6.74	10.7037	0.623351	58.2516	1.38783	0.195408
New Zealand	High Income	2011	6.28424	1622.09	6.91	10.8797	0.616814	59.2405	1.26581	0.819062
New Zealand	High Income	2012	5.51752	1505.77	6.75	11.0836	0.643127	57.0231	1.23428	2.18317
New Zealand	High Income	2013	7.03372	1367.84	6.45	12.4118	0.675343	56.0171	1.21941	-0.0364157
New Zealand	High Income	2014	4.77686	1431.41	6.25	11.5373	0.685766	55.1646	1.20543	1.61517
New Zealand	High Income	2015	4.47129	1786.01	6.14	11.8708	0.848069	54.877	1.43397	-0.0412057
New Zealand	High Income	2016	5.55164	1538.45	6.61	12.4175	0.854511	52.4899	1.43653	1.0634
New Zealand	High Income	2017	5.91292	1820.69	6.34	12.2155	0.819634	54.1812	1.40741	1.15671
New Zealand	High Income	2018	5.66258	1776.25	5.91	12.7299	0.807601	55.7878	1.44526	1.18729
New Zealand	High Income	2019	5.65335	1677.29	5.84	11.5401	0.811176	54.3389	1.51788	1.36858
New Zealand	High Income	2020	5.64413	1725.89	5.77	10.4875	0.823546	44.2214	1.54206	1.91633
New Zealand	High Income	2021	5.63491	1774.48	5.7	11.5903	0.870461	49.1012	1.4138	1.61679
Norway	High Income	2000	1.82302	219.568	4.29	0.695834	2.13778	74.6516	8.80184	4.86552
Norway	High Income	2001	1.58869	200.085	4.09	0.711895	2.05646	73.2795	8.99165	1.83375
Norway	High Income	2002	1.52073	205.58	3.95	0.766315	1.97586	67.6104	7.98378	1.54035
Norway	High Income	2003	1.30804	213.507	3.83	0.713681	2.02916	66.5528	7.08022	1.82619
Norway	High Income	2004	1.38647	215.23	3.59	0.614691	1.89686	69.0088	6.74083	1.85946
Norway	High Income	2005	1.40343	218.865	3.3	0.496257	1.86277	70.8136	6.4425	3.25648
Norway	High Income	2006	1.40445	216.418	3.25	0.483749	1.53303	72.3559	6.41333	3.43708
Norway	High Income	2007	1.23987	220.418	2.86	0.502944	1.63382	73.1842	5.86167	6.18703
Norway	High Income	2008	1.128	213.557	2.64	0.438303	1.39656	74.8894	5.64	4.45175
Norway	High Income	2009	1.30032	179.125	2.7	0.521023	1.39328	67.0548	6.28833	2.23614
Norway	High Income	2010	1.5686	170.004	2.55	0.516562	1.44896	68.2496	6.04417	5.04581
Norway	High Income	2011	1.34466	192.159	2.37	0.508659	1.36897	69.6734	5.60461	2.06636
Norway	High Income	2012	1.12795	187.321	2.23	0.52031	1.28325	68.2174	5.8175	5.47549
Norway	High Income	2013	1.31531	190.817	2.21	0.597705	1.2479	67.5466	5.875	-0.261803
Norway	High Income	2014	1.44284	194.533	2.25	0.695163	1.28966	68.6633	6.30167	0.650517
Norway	High Income	2015	1.53756	204.293	2.01	0.819861	1.26463	69.8592	8.06417	1.88545
Norway	High Income	2016	2.09231	204.411	2.09	0.880939	1.33797	68.9403	8.4	-5.0616
Norway	High Income	2017	1.97646	199.585	2.06	0.804756	1.23986	69.1644	8.27167	1.4811
Norway	High Income	2018	1.863	203.82	2.11	0.719621	1.2283	70.2096	8.1325	-1.29618
Norway	High Income	2019	1.84412	210.271	2.04	0.803387	1.20749	71.0444	8.8	4.03264
Norway	High Income	2020	1.80539	208.411	1.97	0.944994	1.25614	65.3305	9.41583	-1.13271
Norway	High Income	2021	1.61354	206.551	1.9	0.617167	1.42315	70.8876	8.59	2.21845
Oman	High Income	2000	2.24206	185.677	6.39	0.0112842	0.626499	92.8973	0.3845	0.420352
Oman	High Income	2001	2.33439	335.613	6.7	0.00922738	0.654033	96.4905	0.3845	0.0267405
Oman	High Income	2002	2.32038	388.195	7.01	0.013114	0.611092	95.7879	0.3845	0.542293
Oman	High Income	2003	2.20656	205.157	7.33	0.00364583	0.00774467	97.0004	0.3845	0.11541
Oman	High Income	2004	1.93687	492.364	7.64	0.00320815	0.461483	101.547	0.3845	0.448452
Oman	High Income	2005	1.61648	597.774	7.93	0.00596149	0.498449	99.111	0.3845	4.94937
Oman	High Income	2006	1.40187	795.281	8.21	0.00268856	0.566891	98.555	0.3845	4.28877
Oman	High Income	2007	1.37737	602.139	8.43	0.0039179	0.511684	108.872	0.3845	7.91752
Oman	High Income	2008	1.11624	808.672	8.61	0.00910351	0.523099	108.607	0.3845	4.84667
Oman	High Income	2009	1.47656	432.269	6.79	0.0300363	0.570433	105.006	0.3845	3.07063
Oman	High Income	2010	1.2473	542.296	5.15	0.0211274	0.633886	96.3866	0.3845	1.91196
Oman	High Income	2011	1.10042	440.36	5.09	0.00867982	0.504794	101.641	0.3845	2.10219
Oman	High Income	2012	1.01551	525.316	5.03	0.015271	0.542519	102.074	0.3845	1.5612
Oman	High Income	2013	1.14227	491.726	4.86	0.0114321	0.40302	112.543	0.3845	1.79286
Oman	High Income	2014	1.11271	497.283	4.68	0.017156	0.527561	102.278	0.3845	1.38766
Oman	High Income	2015	1.72976	396.97	4.57	0.0253166	0.539323	96.3756	0.3845	-2.76002
Oman	High Income	2016	1.98532	457.135	4.47	0.0238828	0.457506	82.8622	0.3845	3.0152
Oman	High Income	2017	1.9846	332.695	4.32	0.0259548	0.451465	88.9528	0.3845	3.60798
Oman	High Income	2018	1.84942	317.546	4.14	0.0211753	0.441799	89.2792	0.3845	6.49272
Oman	High Income	2019	1.99472	316.1	3.99	0.0163137	0.40597	86.4761	0.3845	4.97026
Oman	High Income	2020	2.46934	329.563	3.84	0.120686	0.420337	91.8757	0.3845	3.76707
Oman	High Income	2021	2.12078	343.027	3.69	0.0821697	0.454555	93.9161	0.3845	4.10355
Panama	High Income	2000	6.29327	56.9033	16.97	1.38134	0.47812	133.989	1	6.72783
Panama	High Income	2001	6.73217	53.2847	18.06	0.87327	0.510715	130.098	1	4.85362
Panama	High Income	2002	6.6827	40.4033	17.35	1.06345	0.540747	121.852	1	1.9016
Panama	High Income	2003	6.86791	51.1569	17.48	0.877811	0.583237	114.693	1	7.67198
Panama	High Income	2004	6.43838	42.1606	16.01	1.19623	0.561033	123.653	1	8.51174
Panama	High Income	2005	6.01558	34.4197	15.68	0.753844	0.523025	135.694	1	6.74468
Panama	High Income	2006	5.75046	38.3963	15.95	0.980628	0.231979	137.896	1	16.2295
Panama	High Income	2007	4.84692	34.0889	14.74	1.0799	0.226071	149.57	1	10.4433
Panama	High Income	2008	4.49517	35.8093	17.9	1.01955	0.215633	166.698	1	9.50076
Panama	High Income	2009	3.79324	47.5463	18.04	0.916491	0.234111	138.98	1	4.00308
Panama	High Income	2010	3.6124	63.7593	17.42	2.20367	0.235123	148.275	1	8.65854
Panama	High Income	2011	3.22924	37.4319	16.55	0.235188	0.231053	162.488	1	12.6725
Panama	High Income	2012	3.04751	76.7314	16.71	0.036423	0.0454312	158.059	1	8.36489
Panama	High Income	2013	2.94452	88.6356	16.36	0.0161957	0.0331749	137.634	1	8.33116
Panama	High Income	2014	2.84988	58.9914	15.7	6.31416	0.18137	119.091	1	9.9845
Panama	High Income	2015	2.786	73.4605	14.67	6.56629	0.186437	99.9364	1	9.4641
Panama	High Income	2016	2.60052	45.6998	15.36	6.72919	0.204349	87.4084	1	9.06331
Panama	High Income	2017	2.38471	58.6842	14.49	8.2278	0.228202	87.4279	1	6.56252
Panama	High Income	2018	2.24846	57.1047	14.21	8.9912	0.207538	89.9905	1	8.11229
Panama	High Income	2019	2.18692	52.2362	14.41	7.23504	0.184366	84.9824	1	6.64517
Panama	High Income	2020	2.7697	77.5125	14.61	4.34124	0.220444	74.0772	1	-3.99195
Panama	High Income	2021	2.59885	102.789	14.81	1.49268	0.370501	92.6981	1	2.12267
Poland	High Income	2000	3.12672	115.422	18.67	1.78676	1.98627	60.8686	4.34607	5.42041
Poland	High Income	2001	3.25341	115.886	19.2	1.43543	1.96807	58.1568	4.0939	2.97372
Poland	High Income	2002	2.72576	116.195	19.63	1.40893	1.92304	60.9874	4.08003	2.05503
Poland	High Income	2003	2.6098	128.871	18.2	1.54319	1.91863	69.4462	3.88908	2.46572
Poland	High Income	2004	3.2926	129.136	17.61	1.32452	1.91198	71.4457	3.65764	5.43608
Poland	High Income	2005	2.91894	161.939	17.38	1.18795	1.84803	70.5305	3.23548	3.60647
Poland	High Income	2006	2.69199	159.339	15.79	1.08938	1.6754	77.9707	3.10316	6.23088
Poland	High Income	2007	3.04554	181.172	14.75	1.03674	1.61617	80.8315	2.76795	5.83434
Poland	High Income	2008	2.59262	157.718	13.97	0.998925	1.52981	80.9058	2.40924	2.73121
Poland	High Income	2009	2.55892	146.801	13.29	1.00998	1.57972	75.2678	3.12014	3.1894
Poland	High Income	2010	2.93453	180.478	13.05	1.17265	1.75	82.5532	3.0153	3.86696
Poland	High Income	2011	3.19675	169.742	12.91	1.24083	1.94895	87.2839	2.96285	3.53444
Poland	High Income	2012	3.00836	177.886	12.58	1.25949	1.87391	89.2676	3.25654	1.48575
Poland	High Income	2013	3.24619	179.327	12	1.36462	1.81134	90.7794	3.16062	0.15414
Poland	High Income	2014	2.99303	164.001	11.49	1.35559	1.75242	92.5686	3.15454	3.66842
Poland	High Income	2015	2.50307	174.098	11.53	1.29293	1.65781	92.8188	3.7695	3.15754
Poland	High Income	2016	2.64536	189.691	10.58	1.27043	1.62451	97.5399	3.94278	3.8979
Poland	High Income	2017	3.01035	190.391	10.22	1.21537	1.53603	101.281	3.77933	2.24189
Poland	High Income	2018	2.41462	173.077	9.62	1.31508	1.60357	103.451	3.61172	2.9933
[truncated: 223 more rows]
